# Supplementary material for: Patient-reported outcomes in major depressive disorder with suicidal ideation: a real-world data analysis using PatientsLikeMe platform
Source: BMC Psychiatry. 2020 Jul 23;20:384. doi: 10.1186/s12888-020-02758-y (PMC7376651; doi:10.1186/s12888-020-02758-y)
Supplement: Supplementary file 3 — Additional file 3: Supplementary Table 1. Exclusion criteria [file 12888_2020_2758_MOESM3_ESM.xml]

<?xml version="1.0" encoding="UTF-8" standalone="yes"?>
<?mso-application progid="Word.Document"?>
<pkg:package xmlns:pkg="http://schemas.microsoft.com/office/2006/xmlPackage"><pkg:part pkg:name="/_rels/.rels" pkg:contentType="application/vnd.openxmlformats-package.relationships+xml" pkg:padding="512"><pkg:xmlData><Relationships xmlns="http://schemas.openxmlformats.org/package/2006/relationships"><Relationship Id="rId3" Type="http://schemas.openxmlformats.org/officeDocument/2006/relationships/extended-properties" Target="docProps/app.xml"/><Relationship Id="rId2" Type="http://schemas.openxmlformats.org/package/2006/relationships/metadata/core-properties" Target="docProps/core.xml"/><Relationship Id="rId1" Type="http://schemas.openxmlformats.org/officeDocument/2006/relationships/officeDocument" Target="word/document.xml"/></Relationships></pkg:xmlData></pkg:part><pkg:part pkg:name="/word/document.xml" pkg:contentType="application/vnd.openxmlformats-officedocument.wordprocessingml.document.main+xml"><pkg:xmlData><w:document xmlns:wpc="http://schemas.microsoft.com/office/word/2010/wordprocessingCanvas" xmlns:cx="http://schemas.microsoft.com/office/drawing/2014/chartex" xmlns:cx1="http://schemas.microsoft.com/office/drawing/2015/9/8/chartex" xmlns:cx2="http://schemas.microsoft.com/office/drawing/2015/10/21/chartex" xmlns:cx3="http://schemas.microsoft.com/office/drawing/2016/5/9/chartex" xmlns:cx4="http://schemas.microsoft.com/office/drawing/2016/5/10/chartex" xmlns:cx5="http://schemas.microsoft.com/office/drawing/2016/5/11/chartex" xmlns:cx6="http://schemas.microsoft.com/office/drawing/2016/5/12/chartex" xmlns:cx7="http://schemas.microsoft.com/office/drawing/2016/5/13/chartex" xmlns:cx8="http://schemas.microsoft.com/office/drawing/2016/5/14/chartex" xmlns:mc="http://schemas.openxmlformats.org/markup-compatibility/2006" xmlns:aink="http://schemas.microsoft.com/office/drawing/2016/ink" xmlns:am3d="http://schemas.microsoft.com/office/drawing/2017/model3d" xmlns:o="urn:schemas-microsoft-com:office:office" xmlns:r="http://schemas.openxmlformats.org/officeDocument/2006/relationships" xmlns:m="http://schemas.openxmlformats.org/officeDocument/2006/math" xmlns:v="urn:schemas-microsoft-com:vml" xmlns:wp14="http://schemas.microsoft.com/office/word/2010/wordprocessingDrawing" xmlns:wp="http://schemas.openxmlformats.org/drawingml/2006/wordprocessingDrawing" xmlns:w10="urn:schemas-microsoft-com:office:word" xmlns:w="http://schemas.openxmlformats.org/wordprocessingml/2006/main" xmlns:w14="http://schemas.microsoft.com/office/word/2010/wordml" xmlns:w15="http://schemas.microsoft.com/office/word/2012/wordml" xmlns:w16cid="http://schemas.microsoft.com/office/word/2016/wordml/cid" xmlns:w16se="http://schemas.microsoft.com/office/word/2015/wordml/symex" xmlns:wpg="http://schemas.microsoft.com/office/word/2010/wordprocessingGroup" xmlns:wpi="http://schemas.microsoft.com/office/word/2010/wordprocessingInk" xmlns:wne="http://schemas.microsoft.com/office/word/2006/wordml" xmlns:wps="http://schemas.microsoft.com/office/word/2010/wordprocessingShape" mc:Ignorable="w14 w15 w16se w16cid wp14"><w:body><w:p w14:paraId="50E1D306" w14:textId="77777777" w:rsidR="00CE081F" w:rsidRDefault="00CE081F" w:rsidP="00CE081F"><w:pPr><w:spacing w:before="100" w:beforeAutospacing="1" w:after="100" w:afterAutospacing="1" w:line="360" w:lineRule="auto"/><w:rPr><w:rFonts w:ascii="Times New Roman" w:eastAsia="Times New Roman" w:hAnsi="Times New Roman" w:cs="Times New Roman"/><w:b/><w:sz w:val="24"/><w:szCs w:val="24"/><w:lang w:eastAsia="en-IN"/></w:rPr></w:pPr><w:bookmarkStart w:id="0" w:name="_GoBack"/><w:bookmarkEnd w:id="0"/><w:r><w:rPr><w:rFonts w:ascii="Times New Roman" w:eastAsia="Times New Roman" w:hAnsi="Times New Roman" w:cs="Times New Roman"/><w:b/><w:sz w:val="24"/><w:szCs w:val="24"/><w:lang w:eastAsia="en-IN"/></w:rPr><w:t>Supplementary table</w:t></w:r></w:p><w:p w14:paraId="02696740" w14:textId="77777777" w:rsidR="00CE081F" w:rsidRDefault="00CE081F" w:rsidP="00CE081F"><w:pPr><w:rPr><w:rFonts w:ascii="Times New Roman" w:eastAsia="Times New Roman" w:hAnsi="Times New Roman" w:cs="Times New Roman"/><w:b/><w:sz w:val="24"/><w:szCs w:val="24"/><w:lang w:eastAsia="en-IN"/></w:rPr></w:pPr><w:r><w:rPr><w:rFonts w:ascii="Times New Roman" w:eastAsia="Times New Roman" w:hAnsi="Times New Roman" w:cs="Times New Roman"/><w:b/><w:sz w:val="24"/><w:szCs w:val="24"/><w:lang w:eastAsia="en-IN"/></w:rPr><w:t>Supplementary table 1: Exclusion criteria</w:t></w:r></w:p><w:tbl><w:tblPr><w:tblStyle w:val="TableGrid"/><w:tblW w:w="0" w:type="auto"/><w:tblBorders><w:left w:val="none" w:sz="0" w:space="0" w:color="auto"/><w:right w:val="none" w:sz="0" w:space="0" w:color="auto"/><w:insideH w:val="none" w:sz="0" w:space="0" w:color="auto"/><w:insideV w:val="none" w:sz="0" w:space="0" w:color="auto"/></w:tblBorders><w:tblLook w:val="04A0" w:firstRow="1" w:lastRow="0" w:firstColumn="1" w:lastColumn="0" w:noHBand="0" w:noVBand="1"/></w:tblPr><w:tblGrid><w:gridCol w:w="9016"/></w:tblGrid><w:tr w:rsidR="00CE081F" w14:paraId="4DEB2AB0" w14:textId="77777777" w:rsidTr="00263DAF"><w:tc><w:tcPr><w:tcW w:w="9016" w:type="dxa"/></w:tcPr><w:p w14:paraId="20AAA791" w14:textId="77777777" w:rsidR="00CE081F" w:rsidRPr="00DC1672" w:rsidRDefault="00CE081F" w:rsidP="00263DAF"><w:pPr><w:rPr><w:rFonts w:ascii="Times New Roman" w:eastAsia="Times New Roman" w:hAnsi="Times New Roman" w:cs="Times New Roman"/><w:sz w:val="24"/><w:szCs w:val="24"/><w:lang w:eastAsia="en-IN"/></w:rPr></w:pPr><w:r w:rsidRPr="00DC1672"><w:rPr><w:rFonts w:ascii="Times New Roman" w:eastAsia="Times New Roman" w:hAnsi="Times New Roman" w:cs="Times New Roman"/><w:sz w:val="24"/><w:szCs w:val="24"/><w:lang w:eastAsia="en-IN"/></w:rPr><w:t>Adenocarcinoma (non-small cell lung cancer)</w:t></w:r></w:p></w:tc></w:tr><w:tr w:rsidR="00CE081F" w14:paraId="6BE55A34" w14:textId="77777777" w:rsidTr="00263DAF"><w:tc><w:tcPr><w:tcW w:w="9016" w:type="dxa"/></w:tcPr><w:p w14:paraId="51D17794" w14:textId="77777777" w:rsidR="00CE081F" w:rsidRPr="00DC1672" w:rsidRDefault="00CE081F" w:rsidP="00263DAF"><w:pPr><w:rPr><w:rFonts w:ascii="Times New Roman" w:eastAsia="Times New Roman" w:hAnsi="Times New Roman" w:cs="Times New Roman"/><w:sz w:val="24"/><w:szCs w:val="24"/><w:lang w:eastAsia="en-IN"/></w:rPr></w:pPr><w:r w:rsidRPr="00DC1672"><w:rPr><w:rFonts w:ascii="Times New Roman" w:eastAsia="Times New Roman" w:hAnsi="Times New Roman" w:cs="Times New Roman"/><w:sz w:val="24"/><w:szCs w:val="24"/><w:lang w:eastAsia="en-IN"/></w:rPr><w:t>Amyotrophic lateral sclerosis</w:t></w:r></w:p></w:tc></w:tr><w:tr w:rsidR="00CE081F" w14:paraId="384B9335" w14:textId="77777777" w:rsidTr="00263DAF"><w:tc><w:tcPr><w:tcW w:w="9016" w:type="dxa"/></w:tcPr><w:p w14:paraId="58C27D3E" w14:textId="77777777" w:rsidR="00CE081F" w:rsidRPr="00DC1672" w:rsidRDefault="00CE081F" w:rsidP="00263DAF"><w:pPr><w:rPr><w:rFonts w:ascii="Times New Roman" w:eastAsia="Times New Roman" w:hAnsi="Times New Roman" w:cs="Times New Roman"/><w:sz w:val="24"/><w:szCs w:val="24"/><w:lang w:eastAsia="en-IN"/></w:rPr></w:pPr><w:r w:rsidRPr="00DC1672"><w:rPr><w:rFonts w:ascii="Times New Roman" w:eastAsia="Times New Roman" w:hAnsi="Times New Roman" w:cs="Times New Roman"/><w:sz w:val="24"/><w:szCs w:val="24"/><w:lang w:eastAsia="en-IN"/></w:rPr><w:t>Basal skin cell carcinoma</w:t></w:r></w:p></w:tc></w:tr><w:tr w:rsidR="00CE081F" w14:paraId="335B775E" w14:textId="77777777" w:rsidTr="00263DAF"><w:tc><w:tcPr><w:tcW w:w="9016" w:type="dxa"/></w:tcPr><w:p w14:paraId="465B305F" w14:textId="77777777" w:rsidR="00CE081F" w:rsidRPr="00DC1672" w:rsidRDefault="00CE081F" w:rsidP="00263DAF"><w:pPr><w:rPr><w:rFonts w:ascii="Times New Roman" w:eastAsia="Times New Roman" w:hAnsi="Times New Roman" w:cs="Times New Roman"/><w:sz w:val="24"/><w:szCs w:val="24"/><w:lang w:eastAsia="en-IN"/></w:rPr></w:pPr><w:r w:rsidRPr="00DC1672"><w:rPr><w:rFonts w:ascii="Times New Roman" w:eastAsia="Times New Roman" w:hAnsi="Times New Roman" w:cs="Times New Roman"/><w:sz w:val="24"/><w:szCs w:val="24"/><w:lang w:eastAsia="en-IN"/></w:rPr><w:t>Bipolar disorder</w:t></w:r></w:p></w:tc></w:tr><w:tr w:rsidR="00CE081F" w14:paraId="1304C169" w14:textId="77777777" w:rsidTr="00263DAF"><w:tc><w:tcPr><w:tcW w:w="9016" w:type="dxa"/></w:tcPr><w:p w14:paraId="56FF163B" w14:textId="77777777" w:rsidR="00CE081F" w:rsidRPr="00DC1672" w:rsidRDefault="00CE081F" w:rsidP="00263DAF"><w:pPr><w:rPr><w:rFonts w:ascii="Times New Roman" w:eastAsia="Times New Roman" w:hAnsi="Times New Roman" w:cs="Times New Roman"/><w:sz w:val="24"/><w:szCs w:val="24"/><w:lang w:eastAsia="en-IN"/></w:rPr></w:pPr><w:r w:rsidRPr="00DC1672"><w:rPr><w:rFonts w:ascii="Times New Roman" w:eastAsia="Times New Roman" w:hAnsi="Times New Roman" w:cs="Times New Roman"/><w:sz w:val="24"/><w:szCs w:val="24"/><w:lang w:eastAsia="en-IN"/></w:rPr><w:t>Bipolar I disorder</w:t></w:r></w:p></w:tc></w:tr><w:tr w:rsidR="00CE081F" w14:paraId="1BB2F261" w14:textId="77777777" w:rsidTr="00263DAF"><w:tc><w:tcPr><w:tcW w:w="9016" w:type="dxa"/></w:tcPr><w:p w14:paraId="387C82CE" w14:textId="77777777" w:rsidR="00CE081F" w:rsidRPr="00DC1672" w:rsidRDefault="00CE081F" w:rsidP="00263DAF"><w:pPr><w:rPr><w:rFonts w:ascii="Times New Roman" w:eastAsia="Times New Roman" w:hAnsi="Times New Roman" w:cs="Times New Roman"/><w:sz w:val="24"/><w:szCs w:val="24"/><w:lang w:eastAsia="en-IN"/></w:rPr></w:pPr><w:r w:rsidRPr="00DC1672"><w:rPr><w:rFonts w:ascii="Times New Roman" w:eastAsia="Times New Roman" w:hAnsi="Times New Roman" w:cs="Times New Roman"/><w:sz w:val="24"/><w:szCs w:val="24"/><w:lang w:eastAsia="en-IN"/></w:rPr><w:t>Bipolar II disorder</w:t></w:r></w:p></w:tc></w:tr><w:tr w:rsidR="00CE081F" w14:paraId="69782824" w14:textId="77777777" w:rsidTr="00263DAF"><w:tc><w:tcPr><w:tcW w:w="9016" w:type="dxa"/></w:tcPr><w:p w14:paraId="3B09290A" w14:textId="77777777" w:rsidR="00CE081F" w:rsidRPr="00DC1672" w:rsidRDefault="00CE081F" w:rsidP="00263DAF"><w:pPr><w:rPr><w:rFonts w:ascii="Times New Roman" w:eastAsia="Times New Roman" w:hAnsi="Times New Roman" w:cs="Times New Roman"/><w:sz w:val="24"/><w:szCs w:val="24"/><w:lang w:eastAsia="en-IN"/></w:rPr></w:pPr><w:r w:rsidRPr="00DC1672"><w:rPr><w:rFonts w:ascii="Times New Roman" w:eastAsia="Times New Roman" w:hAnsi="Times New Roman" w:cs="Times New Roman"/><w:sz w:val="24"/><w:szCs w:val="24"/><w:lang w:eastAsia="en-IN"/></w:rPr><w:t>Bladder cancer</w:t></w:r></w:p></w:tc></w:tr><w:tr w:rsidR="00CE081F" w14:paraId="06ACAB77" w14:textId="77777777" w:rsidTr="00263DAF"><w:tc><w:tcPr><w:tcW w:w="9016" w:type="dxa"/></w:tcPr><w:p w14:paraId="41A8E02B" w14:textId="77777777" w:rsidR="00CE081F" w:rsidRPr="00DC1672" w:rsidRDefault="00CE081F" w:rsidP="00263DAF"><w:pPr><w:rPr><w:rFonts w:ascii="Times New Roman" w:eastAsia="Times New Roman" w:hAnsi="Times New Roman" w:cs="Times New Roman"/><w:sz w:val="24"/><w:szCs w:val="24"/><w:lang w:eastAsia="en-IN"/></w:rPr></w:pPr><w:r w:rsidRPr="00DC1672"><w:rPr><w:rFonts w:ascii="Times New Roman" w:eastAsia="Times New Roman" w:hAnsi="Times New Roman" w:cs="Times New Roman"/><w:sz w:val="24"/><w:szCs w:val="24"/><w:lang w:eastAsia="en-IN"/></w:rPr><w:t>Bone cancer</w:t></w:r></w:p></w:tc></w:tr><w:tr w:rsidR="00CE081F" w14:paraId="49074A86" w14:textId="77777777" w:rsidTr="00263DAF"><w:tc><w:tcPr><w:tcW w:w="9016" w:type="dxa"/></w:tcPr><w:p w14:paraId="293A9F8A" w14:textId="77777777" w:rsidR="00CE081F" w:rsidRPr="00DC1672" w:rsidRDefault="00CE081F" w:rsidP="00263DAF"><w:pPr><w:rPr><w:rFonts w:ascii="Times New Roman" w:eastAsia="Times New Roman" w:hAnsi="Times New Roman" w:cs="Times New Roman"/><w:sz w:val="24"/><w:szCs w:val="24"/><w:lang w:eastAsia="en-IN"/></w:rPr></w:pPr><w:r w:rsidRPr="00DC1672"><w:rPr><w:rFonts w:ascii="Times New Roman" w:eastAsia="Times New Roman" w:hAnsi="Times New Roman" w:cs="Times New Roman"/><w:sz w:val="24"/><w:szCs w:val="24"/><w:lang w:eastAsia="en-IN"/></w:rPr><w:t>Borderline personality disorder</w:t></w:r></w:p></w:tc></w:tr><w:tr w:rsidR="00CE081F" w14:paraId="4608C409" w14:textId="77777777" w:rsidTr="00263DAF"><w:tc><w:tcPr><w:tcW w:w="9016" w:type="dxa"/></w:tcPr><w:p w14:paraId="37C2C4E8" w14:textId="77777777" w:rsidR="00CE081F" w:rsidRPr="00DC1672" w:rsidRDefault="00CE081F" w:rsidP="00263DAF"><w:pPr><w:rPr><w:rFonts w:ascii="Times New Roman" w:eastAsia="Times New Roman" w:hAnsi="Times New Roman" w:cs="Times New Roman"/><w:sz w:val="24"/><w:szCs w:val="24"/><w:lang w:eastAsia="en-IN"/></w:rPr></w:pPr><w:r w:rsidRPr="00DC1672"><w:rPr><w:rFonts w:ascii="Times New Roman" w:eastAsia="Times New Roman" w:hAnsi="Times New Roman" w:cs="Times New Roman"/><w:sz w:val="24"/><w:szCs w:val="24"/><w:lang w:eastAsia="en-IN"/></w:rPr><w:t>Brain damage in infancy</w:t></w:r></w:p></w:tc></w:tr><w:tr w:rsidR="00CE081F" w14:paraId="3A4DA6C5" w14:textId="77777777" w:rsidTr="00263DAF"><w:tc><w:tcPr><w:tcW w:w="9016" w:type="dxa"/></w:tcPr><w:p w14:paraId="5955593F" w14:textId="77777777" w:rsidR="00CE081F" w:rsidRPr="00DC1672" w:rsidRDefault="00CE081F" w:rsidP="00263DAF"><w:pPr><w:rPr><w:rFonts w:ascii="Times New Roman" w:eastAsia="Times New Roman" w:hAnsi="Times New Roman" w:cs="Times New Roman"/><w:sz w:val="24"/><w:szCs w:val="24"/><w:lang w:eastAsia="en-IN"/></w:rPr></w:pPr><w:r w:rsidRPr="00DC1672"><w:rPr><w:rFonts w:ascii="Times New Roman" w:eastAsia="Times New Roman" w:hAnsi="Times New Roman" w:cs="Times New Roman"/><w:sz w:val="24"/><w:szCs w:val="24"/><w:lang w:eastAsia="en-IN"/></w:rPr><w:t>Breast cancer</w:t></w:r></w:p></w:tc></w:tr><w:tr w:rsidR="00CE081F" w14:paraId="375429A3" w14:textId="77777777" w:rsidTr="00263DAF"><w:tc><w:tcPr><w:tcW w:w="9016" w:type="dxa"/></w:tcPr><w:p w14:paraId="5003A816" w14:textId="77777777" w:rsidR="00CE081F" w:rsidRPr="00DC1672" w:rsidRDefault="00CE081F" w:rsidP="00263DAF"><w:pPr><w:rPr><w:rFonts w:ascii="Times New Roman" w:eastAsia="Times New Roman" w:hAnsi="Times New Roman" w:cs="Times New Roman"/><w:sz w:val="24"/><w:szCs w:val="24"/><w:lang w:eastAsia="en-IN"/></w:rPr></w:pPr><w:r w:rsidRPr="00DC1672"><w:rPr><w:rFonts w:ascii="Times New Roman" w:eastAsia="Times New Roman" w:hAnsi="Times New Roman" w:cs="Times New Roman"/><w:sz w:val="24"/><w:szCs w:val="24"/><w:lang w:eastAsia="en-IN"/></w:rPr><w:t>Cervical cancer</w:t></w:r></w:p></w:tc></w:tr><w:tr w:rsidR="00CE081F" w14:paraId="2846A03D" w14:textId="77777777" w:rsidTr="00263DAF"><w:tc><w:tcPr><w:tcW w:w="9016" w:type="dxa"/></w:tcPr><w:p w14:paraId="32CE1D4B" w14:textId="77777777" w:rsidR="00CE081F" w:rsidRPr="00DC1672" w:rsidRDefault="00CE081F" w:rsidP="00263DAF"><w:pPr><w:rPr><w:rFonts w:ascii="Times New Roman" w:eastAsia="Times New Roman" w:hAnsi="Times New Roman" w:cs="Times New Roman"/><w:sz w:val="24"/><w:szCs w:val="24"/><w:lang w:eastAsia="en-IN"/></w:rPr></w:pPr><w:r w:rsidRPr="00DC1672"><w:rPr><w:rFonts w:ascii="Times New Roman" w:eastAsia="Times New Roman" w:hAnsi="Times New Roman" w:cs="Times New Roman"/><w:sz w:val="24"/><w:szCs w:val="24"/><w:lang w:eastAsia="en-IN"/></w:rPr><w:t>Colon cancer</w:t></w:r></w:p></w:tc></w:tr><w:tr w:rsidR="00CE081F" w14:paraId="546F4FED" w14:textId="77777777" w:rsidTr="00263DAF"><w:tc><w:tcPr><w:tcW w:w="9016" w:type="dxa"/></w:tcPr><w:p w14:paraId="387DFD68" w14:textId="77777777" w:rsidR="00CE081F" w:rsidRPr="00DC1672" w:rsidRDefault="00CE081F" w:rsidP="00263DAF"><w:pPr><w:rPr><w:rFonts w:ascii="Times New Roman" w:eastAsia="Times New Roman" w:hAnsi="Times New Roman" w:cs="Times New Roman"/><w:sz w:val="24"/><w:szCs w:val="24"/><w:lang w:eastAsia="en-IN"/></w:rPr></w:pPr><w:r w:rsidRPr="00DC1672"><w:rPr><w:rFonts w:ascii="Times New Roman" w:eastAsia="Times New Roman" w:hAnsi="Times New Roman" w:cs="Times New Roman"/><w:sz w:val="24"/><w:szCs w:val="24"/><w:lang w:eastAsia="en-IN"/></w:rPr><w:t>Complex post-traumatic stress disorder</w:t></w:r></w:p></w:tc></w:tr><w:tr w:rsidR="00CE081F" w14:paraId="17678966" w14:textId="77777777" w:rsidTr="00263DAF"><w:tc><w:tcPr><w:tcW w:w="9016" w:type="dxa"/></w:tcPr><w:p w14:paraId="4D5A2C6F" w14:textId="77777777" w:rsidR="00CE081F" w:rsidRPr="00DC1672" w:rsidRDefault="00CE081F" w:rsidP="00263DAF"><w:pPr><w:rPr><w:rFonts w:ascii="Times New Roman" w:eastAsia="Times New Roman" w:hAnsi="Times New Roman" w:cs="Times New Roman"/><w:sz w:val="24"/><w:szCs w:val="24"/><w:lang w:eastAsia="en-IN"/></w:rPr></w:pPr><w:r w:rsidRPr="00DC1672"><w:rPr><w:rFonts w:ascii="Times New Roman" w:eastAsia="Times New Roman" w:hAnsi="Times New Roman" w:cs="Times New Roman"/><w:sz w:val="24"/><w:szCs w:val="24"/><w:lang w:eastAsia="en-IN"/></w:rPr><w:t>Congestive heart failure</w:t></w:r></w:p></w:tc></w:tr><w:tr w:rsidR="00CE081F" w14:paraId="26620AB4" w14:textId="77777777" w:rsidTr="00263DAF"><w:tc><w:tcPr><w:tcW w:w="9016" w:type="dxa"/></w:tcPr><w:p w14:paraId="7A0ED72E" w14:textId="77777777" w:rsidR="00CE081F" w:rsidRPr="00DC1672" w:rsidRDefault="00CE081F" w:rsidP="00263DAF"><w:pPr><w:rPr><w:rFonts w:ascii="Times New Roman" w:eastAsia="Times New Roman" w:hAnsi="Times New Roman" w:cs="Times New Roman"/><w:sz w:val="24"/><w:szCs w:val="24"/><w:lang w:eastAsia="en-IN"/></w:rPr></w:pPr><w:proofErr w:type="spellStart"/><w:r w:rsidRPr="00DC1672"><w:rPr><w:rFonts w:ascii="Times New Roman" w:eastAsia="Times New Roman" w:hAnsi="Times New Roman" w:cs="Times New Roman"/><w:sz w:val="24"/><w:szCs w:val="24"/><w:lang w:eastAsia="en-IN"/></w:rPr><w:t>Dermatillomania</w:t></w:r><w:proofErr w:type="spellEnd"/></w:p></w:tc></w:tr><w:tr w:rsidR="00CE081F" w14:paraId="5BEAADBA" w14:textId="77777777" w:rsidTr="00263DAF"><w:tc><w:tcPr><w:tcW w:w="9016" w:type="dxa"/></w:tcPr><w:p w14:paraId="1A417322" w14:textId="77777777" w:rsidR="00CE081F" w:rsidRPr="00DC1672" w:rsidRDefault="00CE081F" w:rsidP="00263DAF"><w:pPr><w:rPr><w:rFonts w:ascii="Times New Roman" w:eastAsia="Times New Roman" w:hAnsi="Times New Roman" w:cs="Times New Roman"/><w:sz w:val="24"/><w:szCs w:val="24"/><w:lang w:eastAsia="en-IN"/></w:rPr></w:pPr><w:r w:rsidRPr="00DC1672"><w:rPr><w:rFonts w:ascii="Times New Roman" w:eastAsia="Times New Roman" w:hAnsi="Times New Roman" w:cs="Times New Roman"/><w:sz w:val="24"/><w:szCs w:val="24"/><w:lang w:eastAsia="en-IN"/></w:rPr><w:t>Early onset dementia</w:t></w:r></w:p></w:tc></w:tr><w:tr w:rsidR="00CE081F" w14:paraId="0452D814" w14:textId="77777777" w:rsidTr="00263DAF"><w:tc><w:tcPr><w:tcW w:w="9016" w:type="dxa"/></w:tcPr><w:p w14:paraId="55179242" w14:textId="77777777" w:rsidR="00CE081F" w:rsidRPr="00DC1672" w:rsidRDefault="00CE081F" w:rsidP="00263DAF"><w:pPr><w:rPr><w:rFonts w:ascii="Times New Roman" w:eastAsia="Times New Roman" w:hAnsi="Times New Roman" w:cs="Times New Roman"/><w:sz w:val="24"/><w:szCs w:val="24"/><w:lang w:eastAsia="en-IN"/></w:rPr></w:pPr><w:r w:rsidRPr="00DC1672"><w:rPr><w:rFonts w:ascii="Times New Roman" w:eastAsia="Times New Roman" w:hAnsi="Times New Roman" w:cs="Times New Roman"/><w:sz w:val="24"/><w:szCs w:val="24"/><w:lang w:eastAsia="en-IN"/></w:rPr><w:t>Endometrial cancer</w:t></w:r></w:p></w:tc></w:tr><w:tr w:rsidR="00CE081F" w14:paraId="7BF77F3E" w14:textId="77777777" w:rsidTr="00263DAF"><w:tc><w:tcPr><w:tcW w:w="9016" w:type="dxa"/></w:tcPr><w:p w14:paraId="79383288" w14:textId="77777777" w:rsidR="00CE081F" w:rsidRPr="00DC1672" w:rsidRDefault="00CE081F" w:rsidP="00263DAF"><w:pPr><w:rPr><w:rFonts w:ascii="Times New Roman" w:eastAsia="Times New Roman" w:hAnsi="Times New Roman" w:cs="Times New Roman"/><w:sz w:val="24"/><w:szCs w:val="24"/><w:lang w:eastAsia="en-IN"/></w:rPr></w:pPr><w:r w:rsidRPr="00DC1672"><w:rPr><w:rFonts w:ascii="Times New Roman" w:eastAsia="Times New Roman" w:hAnsi="Times New Roman" w:cs="Times New Roman"/><w:sz w:val="24"/><w:szCs w:val="24"/><w:lang w:eastAsia="en-IN"/></w:rPr><w:t>Follicular thyroid cancer</w:t></w:r></w:p></w:tc></w:tr><w:tr w:rsidR="00CE081F" w14:paraId="0F4AD638" w14:textId="77777777" w:rsidTr="00263DAF"><w:tc><w:tcPr><w:tcW w:w="9016" w:type="dxa"/></w:tcPr><w:p w14:paraId="60D966D5" w14:textId="77777777" w:rsidR="00CE081F" w:rsidRPr="00DC1672" w:rsidRDefault="00CE081F" w:rsidP="00263DAF"><w:pPr><w:rPr><w:rFonts w:ascii="Times New Roman" w:eastAsia="Times New Roman" w:hAnsi="Times New Roman" w:cs="Times New Roman"/><w:sz w:val="24"/><w:szCs w:val="24"/><w:lang w:eastAsia="en-IN"/></w:rPr></w:pPr><w:r w:rsidRPr="00DC1672"><w:rPr><w:rFonts w:ascii="Times New Roman" w:eastAsia="Times New Roman" w:hAnsi="Times New Roman" w:cs="Times New Roman"/><w:sz w:val="24"/><w:szCs w:val="24"/><w:lang w:eastAsia="en-IN"/></w:rPr><w:t>Human immunodeficiency virus (HIV)</w:t></w:r></w:p></w:tc></w:tr><w:tr w:rsidR="00CE081F" w14:paraId="7F4D4777" w14:textId="77777777" w:rsidTr="00263DAF"><w:tc><w:tcPr><w:tcW w:w="9016" w:type="dxa"/></w:tcPr><w:p w14:paraId="4508D7D8" w14:textId="77777777" w:rsidR="00CE081F" w:rsidRPr="00DC1672" w:rsidRDefault="00CE081F" w:rsidP="00263DAF"><w:pPr><w:rPr><w:rFonts w:ascii="Times New Roman" w:eastAsia="Times New Roman" w:hAnsi="Times New Roman" w:cs="Times New Roman"/><w:sz w:val="24"/><w:szCs w:val="24"/><w:lang w:eastAsia="en-IN"/></w:rPr></w:pPr><w:r w:rsidRPr="00DC1672"><w:rPr><w:rFonts w:ascii="Times New Roman" w:eastAsia="Times New Roman" w:hAnsi="Times New Roman" w:cs="Times New Roman"/><w:sz w:val="24"/><w:szCs w:val="24"/><w:lang w:eastAsia="en-IN"/></w:rPr><w:t>Huntington’s disease</w:t></w:r></w:p></w:tc></w:tr><w:tr w:rsidR="00CE081F" w14:paraId="0387EE2E" w14:textId="77777777" w:rsidTr="00263DAF"><w:tc><w:tcPr><w:tcW w:w="9016" w:type="dxa"/></w:tcPr><w:p w14:paraId="52BBA3CE" w14:textId="77777777" w:rsidR="00CE081F" w:rsidRPr="00DC1672" w:rsidRDefault="00CE081F" w:rsidP="00263DAF"><w:pPr><w:rPr><w:rFonts w:ascii="Times New Roman" w:eastAsia="Times New Roman" w:hAnsi="Times New Roman" w:cs="Times New Roman"/><w:sz w:val="24"/><w:szCs w:val="24"/><w:lang w:eastAsia="en-IN"/></w:rPr></w:pPr><w:r w:rsidRPr="00DC1672"><w:rPr><w:rFonts w:ascii="Times New Roman" w:eastAsia="Times New Roman" w:hAnsi="Times New Roman" w:cs="Times New Roman"/><w:sz w:val="24"/><w:szCs w:val="24"/><w:lang w:eastAsia="en-IN"/></w:rPr><w:t>Inflammatory breast cancer (IBC)</w:t></w:r></w:p></w:tc></w:tr><w:tr w:rsidR="00CE081F" w14:paraId="0D152EE5" w14:textId="77777777" w:rsidTr="00263DAF"><w:tc><w:tcPr><w:tcW w:w="9016" w:type="dxa"/></w:tcPr><w:p w14:paraId="10C9141C" w14:textId="77777777" w:rsidR="00CE081F" w:rsidRPr="00DC1672" w:rsidRDefault="00CE081F" w:rsidP="00263DAF"><w:pPr><w:rPr><w:rFonts w:ascii="Times New Roman" w:eastAsia="Times New Roman" w:hAnsi="Times New Roman" w:cs="Times New Roman"/><w:sz w:val="24"/><w:szCs w:val="24"/><w:lang w:eastAsia="en-IN"/></w:rPr></w:pPr><w:r w:rsidRPr="00DC1672"><w:rPr><w:rFonts w:ascii="Times New Roman" w:eastAsia="Times New Roman" w:hAnsi="Times New Roman" w:cs="Times New Roman"/><w:sz w:val="24"/><w:szCs w:val="24"/><w:lang w:eastAsia="en-IN"/></w:rPr><w:t>Idiopathic pulmonary fibrosis</w:t></w:r></w:p></w:tc></w:tr><w:tr w:rsidR="00CE081F" w14:paraId="334CC28F" w14:textId="77777777" w:rsidTr="00263DAF"><w:tc><w:tcPr><w:tcW w:w="9016" w:type="dxa"/></w:tcPr><w:p w14:paraId="00B4CDEE" w14:textId="77777777" w:rsidR="00CE081F" w:rsidRPr="00DC1672" w:rsidRDefault="00CE081F" w:rsidP="00263DAF"><w:pPr><w:rPr><w:rFonts w:ascii="Times New Roman" w:eastAsia="Times New Roman" w:hAnsi="Times New Roman" w:cs="Times New Roman"/><w:sz w:val="24"/><w:szCs w:val="24"/><w:lang w:eastAsia="en-IN"/></w:rPr></w:pPr><w:r w:rsidRPr="00DC1672"><w:rPr><w:rFonts w:ascii="Times New Roman" w:eastAsia="Times New Roman" w:hAnsi="Times New Roman" w:cs="Times New Roman"/><w:sz w:val="24"/><w:szCs w:val="24"/><w:lang w:eastAsia="en-IN"/></w:rPr><w:t>Laryngeal cancer</w:t></w:r></w:p></w:tc></w:tr><w:tr w:rsidR="00CE081F" w14:paraId="3A18088E" w14:textId="77777777" w:rsidTr="00263DAF"><w:tc><w:tcPr><w:tcW w:w="9016" w:type="dxa"/></w:tcPr><w:p w14:paraId="22D0AA0A" w14:textId="77777777" w:rsidR="00CE081F" w:rsidRPr="00DC1672" w:rsidRDefault="00CE081F" w:rsidP="00263DAF"><w:pPr><w:rPr><w:rFonts w:ascii="Times New Roman" w:eastAsia="Times New Roman" w:hAnsi="Times New Roman" w:cs="Times New Roman"/><w:sz w:val="24"/><w:szCs w:val="24"/><w:lang w:eastAsia="en-IN"/></w:rPr></w:pPr><w:r w:rsidRPr="00DC1672"><w:rPr><w:rFonts w:ascii="Times New Roman" w:eastAsia="Times New Roman" w:hAnsi="Times New Roman" w:cs="Times New Roman"/><w:sz w:val="24"/><w:szCs w:val="24"/><w:lang w:eastAsia="en-IN"/></w:rPr><w:t>Liver cancer</w:t></w:r></w:p></w:tc></w:tr><w:tr w:rsidR="00CE081F" w14:paraId="56DE0272" w14:textId="77777777" w:rsidTr="00263DAF"><w:tc><w:tcPr><w:tcW w:w="9016" w:type="dxa"/></w:tcPr><w:p w14:paraId="470CF349" w14:textId="77777777" w:rsidR="00CE081F" w:rsidRPr="00DC1672" w:rsidRDefault="00CE081F" w:rsidP="00263DAF"><w:pPr><w:rPr><w:rFonts w:ascii="Times New Roman" w:eastAsia="Times New Roman" w:hAnsi="Times New Roman" w:cs="Times New Roman"/><w:sz w:val="24"/><w:szCs w:val="24"/><w:lang w:eastAsia="en-IN"/></w:rPr></w:pPr><w:r w:rsidRPr="00DC1672"><w:rPr><w:rFonts w:ascii="Times New Roman" w:eastAsia="Times New Roman" w:hAnsi="Times New Roman" w:cs="Times New Roman"/><w:sz w:val="24"/><w:szCs w:val="24"/><w:lang w:eastAsia="en-IN"/></w:rPr><w:t>Lung cancer</w:t></w:r></w:p></w:tc></w:tr><w:tr w:rsidR="00CE081F" w14:paraId="03E8C9DF" w14:textId="77777777" w:rsidTr="00263DAF"><w:tc><w:tcPr><w:tcW w:w="9016" w:type="dxa"/></w:tcPr><w:p w14:paraId="1E10C1D5" w14:textId="77777777" w:rsidR="00CE081F" w:rsidRPr="00DC1672" w:rsidRDefault="00CE081F" w:rsidP="00263DAF"><w:pPr><w:rPr><w:rFonts w:ascii="Times New Roman" w:eastAsia="Times New Roman" w:hAnsi="Times New Roman" w:cs="Times New Roman"/><w:sz w:val="24"/><w:szCs w:val="24"/><w:lang w:eastAsia="en-IN"/></w:rPr></w:pPr><w:r w:rsidRPr="00DC1672"><w:rPr><w:rFonts w:ascii="Times New Roman" w:eastAsia="Times New Roman" w:hAnsi="Times New Roman" w:cs="Times New Roman"/><w:sz w:val="24"/><w:szCs w:val="24"/><w:lang w:eastAsia="en-IN"/></w:rPr><w:t>Mouth cancer</w:t></w:r></w:p></w:tc></w:tr><w:tr w:rsidR="00CE081F" w14:paraId="37151461" w14:textId="77777777" w:rsidTr="00263DAF"><w:tc><w:tcPr><w:tcW w:w="9016" w:type="dxa"/></w:tcPr><w:p w14:paraId="14951A0D" w14:textId="77777777" w:rsidR="00CE081F" w:rsidRPr="00DC1672" w:rsidRDefault="00CE081F" w:rsidP="00263DAF"><w:pPr><w:rPr><w:rFonts w:ascii="Times New Roman" w:eastAsia="Times New Roman" w:hAnsi="Times New Roman" w:cs="Times New Roman"/><w:sz w:val="24"/><w:szCs w:val="24"/><w:lang w:eastAsia="en-IN"/></w:rPr></w:pPr><w:r w:rsidRPr="00DC1672"><w:rPr><w:rFonts w:ascii="Times New Roman" w:eastAsia="Times New Roman" w:hAnsi="Times New Roman" w:cs="Times New Roman"/><w:sz w:val="24"/><w:szCs w:val="24"/><w:lang w:eastAsia="en-IN"/></w:rPr><w:t>Multiple myeloma</w:t></w:r></w:p></w:tc></w:tr><w:tr w:rsidR="00CE081F" w14:paraId="3D481B7E" w14:textId="77777777" w:rsidTr="00263DAF"><w:tc><w:tcPr><w:tcW w:w="9016" w:type="dxa"/></w:tcPr><w:p w14:paraId="3EBB94CC" w14:textId="77777777" w:rsidR="00CE081F" w:rsidRPr="00DC1672" w:rsidRDefault="00CE081F" w:rsidP="00263DAF"><w:pPr><w:rPr><w:rFonts w:ascii="Times New Roman" w:eastAsia="Times New Roman" w:hAnsi="Times New Roman" w:cs="Times New Roman"/><w:sz w:val="24"/><w:szCs w:val="24"/><w:lang w:eastAsia="en-IN"/></w:rPr></w:pPr><w:r w:rsidRPr="00DC1672"><w:rPr><w:rFonts w:ascii="Times New Roman" w:eastAsia="Times New Roman" w:hAnsi="Times New Roman" w:cs="Times New Roman"/><w:sz w:val="24"/><w:szCs w:val="24"/><w:lang w:eastAsia="en-IN"/></w:rPr><w:t>Multiple sclerosis</w:t></w:r></w:p></w:tc></w:tr><w:tr w:rsidR="00CE081F" w14:paraId="2B1EAD84" w14:textId="77777777" w:rsidTr="00263DAF"><w:tc><w:tcPr><w:tcW w:w="9016" w:type="dxa"/></w:tcPr><w:p w14:paraId="12539242" w14:textId="77777777" w:rsidR="00CE081F" w:rsidRPr="00DC1672" w:rsidRDefault="00CE081F" w:rsidP="00263DAF"><w:pPr><w:rPr><w:rFonts w:ascii="Times New Roman" w:eastAsia="Times New Roman" w:hAnsi="Times New Roman" w:cs="Times New Roman"/><w:sz w:val="24"/><w:szCs w:val="24"/><w:lang w:eastAsia="en-IN"/></w:rPr></w:pPr><w:r w:rsidRPr="00DC1672"><w:rPr><w:rFonts w:ascii="Times New Roman" w:eastAsia="Times New Roman" w:hAnsi="Times New Roman" w:cs="Times New Roman"/><w:sz w:val="24"/><w:szCs w:val="24"/><w:lang w:eastAsia="en-IN"/></w:rPr><w:t>Nasopharyngeal cancer</w:t></w:r></w:p></w:tc></w:tr><w:tr w:rsidR="00CE081F" w14:paraId="61E88D59" w14:textId="77777777" w:rsidTr="00263DAF"><w:tc><w:tcPr><w:tcW w:w="9016" w:type="dxa"/></w:tcPr><w:p w14:paraId="52F37BFD" w14:textId="77777777" w:rsidR="00CE081F" w:rsidRPr="00DC1672" w:rsidRDefault="00CE081F" w:rsidP="00263DAF"><w:pPr><w:rPr><w:rFonts w:ascii="Times New Roman" w:eastAsia="Times New Roman" w:hAnsi="Times New Roman" w:cs="Times New Roman"/><w:sz w:val="24"/><w:szCs w:val="24"/><w:lang w:eastAsia="en-IN"/></w:rPr></w:pPr><w:r w:rsidRPr="00DC1672"><w:rPr><w:rFonts w:ascii="Times New Roman" w:eastAsia="Times New Roman" w:hAnsi="Times New Roman" w:cs="Times New Roman"/><w:sz w:val="24"/><w:szCs w:val="24"/><w:lang w:eastAsia="en-IN"/></w:rPr><w:t xml:space="preserve">Neuromyelitis </w:t></w:r><w:proofErr w:type="spellStart"/><w:r w:rsidRPr="00DC1672"><w:rPr><w:rFonts w:ascii="Times New Roman" w:eastAsia="Times New Roman" w:hAnsi="Times New Roman" w:cs="Times New Roman"/><w:sz w:val="24"/><w:szCs w:val="24"/><w:lang w:eastAsia="en-IN"/></w:rPr><w:t>optica</w:t></w:r><w:proofErr w:type="spellEnd"/></w:p></w:tc></w:tr><w:tr w:rsidR="00CE081F" w14:paraId="1AF33CD0" w14:textId="77777777" w:rsidTr="00263DAF"><w:tc><w:tcPr><w:tcW w:w="9016" w:type="dxa"/></w:tcPr><w:p w14:paraId="31837383" w14:textId="77777777" w:rsidR="00CE081F" w:rsidRPr="00DC1672" w:rsidRDefault="00CE081F" w:rsidP="00263DAF"><w:pPr><w:rPr><w:rFonts w:ascii="Times New Roman" w:eastAsia="Times New Roman" w:hAnsi="Times New Roman" w:cs="Times New Roman"/><w:sz w:val="24"/><w:szCs w:val="24"/><w:lang w:eastAsia="en-IN"/></w:rPr></w:pPr><w:r w:rsidRPr="00DC1672"><w:rPr><w:rFonts w:ascii="Times New Roman" w:eastAsia="Times New Roman" w:hAnsi="Times New Roman" w:cs="Times New Roman"/><w:sz w:val="24"/><w:szCs w:val="24"/><w:lang w:eastAsia="en-IN"/></w:rPr><w:t>Non-small cell lung cancer</w:t></w:r></w:p></w:tc></w:tr><w:tr w:rsidR="00CE081F" w14:paraId="7E4FE570" w14:textId="77777777" w:rsidTr="00263DAF"><w:tc><w:tcPr><w:tcW w:w="9016" w:type="dxa"/></w:tcPr><w:p w14:paraId="0070B156" w14:textId="77777777" w:rsidR="00CE081F" w:rsidRPr="00DC1672" w:rsidRDefault="00CE081F" w:rsidP="00263DAF"><w:pPr><w:rPr><w:rFonts w:ascii="Times New Roman" w:eastAsia="Times New Roman" w:hAnsi="Times New Roman" w:cs="Times New Roman"/><w:sz w:val="24"/><w:szCs w:val="24"/><w:lang w:eastAsia="en-IN"/></w:rPr></w:pPr><w:r w:rsidRPr="00DC1672"><w:rPr><w:rFonts w:ascii="Times New Roman" w:eastAsia="Times New Roman" w:hAnsi="Times New Roman" w:cs="Times New Roman"/><w:sz w:val="24"/><w:szCs w:val="24"/><w:lang w:eastAsia="en-IN"/></w:rPr><w:t>Oropharyngeal cancer</w:t></w:r></w:p></w:tc></w:tr><w:tr w:rsidR="00CE081F" w14:paraId="6448BF71" w14:textId="77777777" w:rsidTr="00263DAF"><w:tc><w:tcPr><w:tcW w:w="9016" w:type="dxa"/></w:tcPr><w:p w14:paraId="5A21F88A" w14:textId="77777777" w:rsidR="00CE081F" w:rsidRPr="00DC1672" w:rsidRDefault="00CE081F" w:rsidP="00263DAF"><w:pPr><w:rPr><w:rFonts w:ascii="Times New Roman" w:eastAsia="Times New Roman" w:hAnsi="Times New Roman" w:cs="Times New Roman"/><w:sz w:val="24"/><w:szCs w:val="24"/><w:lang w:eastAsia="en-IN"/></w:rPr></w:pPr><w:r w:rsidRPr="00DC1672"><w:rPr><w:rFonts w:ascii="Times New Roman" w:eastAsia="Times New Roman" w:hAnsi="Times New Roman" w:cs="Times New Roman"/><w:sz w:val="24"/><w:szCs w:val="24"/><w:lang w:eastAsia="en-IN"/></w:rPr><w:t>Ovarian cancer</w:t></w:r></w:p></w:tc></w:tr><w:tr w:rsidR="00CE081F" w14:paraId="5441B675" w14:textId="77777777" w:rsidTr="00263DAF"><w:tc><w:tcPr><w:tcW w:w="9016" w:type="dxa"/></w:tcPr><w:p w14:paraId="55E52ED0" w14:textId="77777777" w:rsidR="00CE081F" w:rsidRPr="00DC1672" w:rsidRDefault="00CE081F" w:rsidP="00263DAF"><w:pPr><w:rPr><w:rFonts w:ascii="Times New Roman" w:eastAsia="Times New Roman" w:hAnsi="Times New Roman" w:cs="Times New Roman"/><w:sz w:val="24"/><w:szCs w:val="24"/><w:lang w:eastAsia="en-IN"/></w:rPr></w:pPr><w:r w:rsidRPr="00DC1672"><w:rPr><w:rFonts w:ascii="Times New Roman" w:eastAsia="Times New Roman" w:hAnsi="Times New Roman" w:cs="Times New Roman"/><w:sz w:val="24"/><w:szCs w:val="24"/><w:lang w:eastAsia="en-IN"/></w:rPr><w:t>Pancreatic cancer</w:t></w:r></w:p></w:tc></w:tr><w:tr w:rsidR="00CE081F" w14:paraId="6B7D6EF5" w14:textId="77777777" w:rsidTr="00263DAF"><w:tc><w:tcPr><w:tcW w:w="9016" w:type="dxa"/></w:tcPr><w:p w14:paraId="7801789F" w14:textId="77777777" w:rsidR="00CE081F" w:rsidRPr="00DC1672" w:rsidRDefault="00CE081F" w:rsidP="00263DAF"><w:pPr><w:rPr><w:rFonts w:ascii="Times New Roman" w:eastAsia="Times New Roman" w:hAnsi="Times New Roman" w:cs="Times New Roman"/><w:sz w:val="24"/><w:szCs w:val="24"/><w:lang w:eastAsia="en-IN"/></w:rPr></w:pPr><w:r w:rsidRPr="00DC1672"><w:rPr><w:rFonts w:ascii="Times New Roman" w:eastAsia="Times New Roman" w:hAnsi="Times New Roman" w:cs="Times New Roman"/><w:sz w:val="24"/><w:szCs w:val="24"/><w:lang w:eastAsia="en-IN"/></w:rPr><w:t>Paranoid schizophrenia</w:t></w:r></w:p></w:tc></w:tr><w:tr w:rsidR="00CE081F" w14:paraId="6F501861" w14:textId="77777777" w:rsidTr="00263DAF"><w:tc><w:tcPr><w:tcW w:w="9016" w:type="dxa"/></w:tcPr><w:p w14:paraId="4616AF4E" w14:textId="77777777" w:rsidR="00CE081F" w:rsidRPr="00DC1672" w:rsidRDefault="00CE081F" w:rsidP="00263DAF"><w:pPr><w:rPr><w:rFonts w:ascii="Times New Roman" w:eastAsia="Times New Roman" w:hAnsi="Times New Roman" w:cs="Times New Roman"/><w:sz w:val="24"/><w:szCs w:val="24"/><w:lang w:eastAsia="en-IN"/></w:rPr></w:pPr><w:r w:rsidRPr="00DC1672"><w:rPr><w:rFonts w:ascii="Times New Roman" w:eastAsia="Times New Roman" w:hAnsi="Times New Roman" w:cs="Times New Roman"/><w:sz w:val="24"/><w:szCs w:val="24"/><w:lang w:eastAsia="en-IN"/></w:rPr><w:t>Parkinson’s disease</w:t></w:r></w:p></w:tc></w:tr><w:tr w:rsidR="00CE081F" w14:paraId="753E355A" w14:textId="77777777" w:rsidTr="00263DAF"><w:tc><w:tcPr><w:tcW w:w="9016" w:type="dxa"/></w:tcPr><w:p w14:paraId="6EC4214B" w14:textId="77777777" w:rsidR="00CE081F" w:rsidRPr="00DC1672" w:rsidRDefault="00CE081F" w:rsidP="00263DAF"><w:pPr><w:rPr><w:rFonts w:ascii="Times New Roman" w:eastAsia="Times New Roman" w:hAnsi="Times New Roman" w:cs="Times New Roman"/><w:sz w:val="24"/><w:szCs w:val="24"/><w:lang w:eastAsia="en-IN"/></w:rPr></w:pPr><w:r w:rsidRPr="00DC1672"><w:rPr><w:rFonts w:ascii="Times New Roman" w:eastAsia="Times New Roman" w:hAnsi="Times New Roman" w:cs="Times New Roman"/><w:sz w:val="24"/><w:szCs w:val="24"/><w:lang w:eastAsia="en-IN"/></w:rPr><w:t>Peritoneal cancer</w:t></w:r></w:p></w:tc></w:tr><w:tr w:rsidR="00CE081F" w14:paraId="64F3178C" w14:textId="77777777" w:rsidTr="00263DAF"><w:tc><w:tcPr><w:tcW w:w="9016" w:type="dxa"/></w:tcPr><w:p w14:paraId="6E91A851" w14:textId="77777777" w:rsidR="00CE081F" w:rsidRPr="00DC1672" w:rsidRDefault="00CE081F" w:rsidP="00263DAF"><w:pPr><w:rPr><w:rFonts w:ascii="Times New Roman" w:eastAsia="Times New Roman" w:hAnsi="Times New Roman" w:cs="Times New Roman"/><w:sz w:val="24"/><w:szCs w:val="24"/><w:lang w:eastAsia="en-IN"/></w:rPr></w:pPr><w:r w:rsidRPr="00DC1672"><w:rPr><w:rFonts w:ascii="Times New Roman" w:eastAsia="Times New Roman" w:hAnsi="Times New Roman" w:cs="Times New Roman"/><w:sz w:val="24"/><w:szCs w:val="24"/><w:lang w:eastAsia="en-IN"/></w:rPr><w:t>Post-traumatic stress disorder</w:t></w:r></w:p></w:tc></w:tr><w:tr w:rsidR="00CE081F" w14:paraId="6062B075" w14:textId="77777777" w:rsidTr="00263DAF"><w:tc><w:tcPr><w:tcW w:w="9016" w:type="dxa"/></w:tcPr><w:p w14:paraId="5CDB33E5" w14:textId="77777777" w:rsidR="00CE081F" w:rsidRPr="00DC1672" w:rsidRDefault="00CE081F" w:rsidP="00263DAF"><w:pPr><w:rPr><w:rFonts w:ascii="Times New Roman" w:eastAsia="Times New Roman" w:hAnsi="Times New Roman" w:cs="Times New Roman"/><w:sz w:val="24"/><w:szCs w:val="24"/><w:lang w:eastAsia="en-IN"/></w:rPr></w:pPr><w:r w:rsidRPr="00DC1672"><w:rPr><w:rFonts w:ascii="Times New Roman" w:eastAsia="Times New Roman" w:hAnsi="Times New Roman" w:cs="Times New Roman"/><w:sz w:val="24"/><w:szCs w:val="24"/><w:lang w:eastAsia="en-IN"/></w:rPr><w:t>Prostate cancer</w:t></w:r></w:p></w:tc></w:tr><w:tr w:rsidR="00CE081F" w14:paraId="50F38D73" w14:textId="77777777" w:rsidTr="00263DAF"><w:tc><w:tcPr><w:tcW w:w="9016" w:type="dxa"/></w:tcPr><w:p w14:paraId="4518514B" w14:textId="77777777" w:rsidR="00CE081F" w:rsidRPr="00DC1672" w:rsidRDefault="00CE081F" w:rsidP="00263DAF"><w:pPr><w:rPr><w:rFonts w:ascii="Times New Roman" w:eastAsia="Times New Roman" w:hAnsi="Times New Roman" w:cs="Times New Roman"/><w:sz w:val="24"/><w:szCs w:val="24"/><w:lang w:eastAsia="en-IN"/></w:rPr></w:pPr><w:r w:rsidRPr="00DC1672"><w:rPr><w:rFonts w:ascii="Times New Roman" w:eastAsia="Times New Roman" w:hAnsi="Times New Roman" w:cs="Times New Roman"/><w:sz w:val="24"/><w:szCs w:val="24"/><w:lang w:eastAsia="en-IN"/></w:rPr><w:t>Psychosis disorder</w:t></w:r></w:p></w:tc></w:tr><w:tr w:rsidR="00CE081F" w14:paraId="0057347C" w14:textId="77777777" w:rsidTr="00263DAF"><w:tc><w:tcPr><w:tcW w:w="9016" w:type="dxa"/></w:tcPr><w:p w14:paraId="2A866180" w14:textId="77777777" w:rsidR="00CE081F" w:rsidRPr="00DC1672" w:rsidRDefault="00CE081F" w:rsidP="00263DAF"><w:pPr><w:rPr><w:rFonts w:ascii="Times New Roman" w:eastAsia="Times New Roman" w:hAnsi="Times New Roman" w:cs="Times New Roman"/><w:sz w:val="24"/><w:szCs w:val="24"/><w:lang w:eastAsia="en-IN"/></w:rPr></w:pPr><w:r w:rsidRPr="00DC1672"><w:rPr><w:rFonts w:ascii="Times New Roman" w:eastAsia="Times New Roman" w:hAnsi="Times New Roman" w:cs="Times New Roman"/><w:sz w:val="24"/><w:szCs w:val="24"/><w:lang w:eastAsia="en-IN"/></w:rPr><w:t>Psychotic depression</w:t></w:r></w:p></w:tc></w:tr><w:tr w:rsidR="00CE081F" w14:paraId="0B9127CA" w14:textId="77777777" w:rsidTr="00263DAF"><w:tc><w:tcPr><w:tcW w:w="9016" w:type="dxa"/></w:tcPr><w:p w14:paraId="2C852961" w14:textId="77777777" w:rsidR="00CE081F" w:rsidRPr="00DC1672" w:rsidRDefault="00CE081F" w:rsidP="00263DAF"><w:pPr><w:rPr><w:rFonts w:ascii="Times New Roman" w:eastAsia="Times New Roman" w:hAnsi="Times New Roman" w:cs="Times New Roman"/><w:sz w:val="24"/><w:szCs w:val="24"/><w:lang w:eastAsia="en-IN"/></w:rPr></w:pPr><w:r w:rsidRPr="00DC1672"><w:rPr><w:rFonts w:ascii="Times New Roman" w:eastAsia="Times New Roman" w:hAnsi="Times New Roman" w:cs="Times New Roman"/><w:sz w:val="24"/><w:szCs w:val="24"/><w:lang w:eastAsia="en-IN"/></w:rPr><w:lastRenderedPageBreak/><w:t>Rectal cancer</w:t></w:r></w:p></w:tc></w:tr><w:tr w:rsidR="00CE081F" w14:paraId="31A488DF" w14:textId="77777777" w:rsidTr="00263DAF"><w:tc><w:tcPr><w:tcW w:w="9016" w:type="dxa"/></w:tcPr><w:p w14:paraId="5AB01F10" w14:textId="77777777" w:rsidR="00CE081F" w:rsidRPr="00DC1672" w:rsidRDefault="00CE081F" w:rsidP="00263DAF"><w:pPr><w:rPr><w:rFonts w:ascii="Times New Roman" w:eastAsia="Times New Roman" w:hAnsi="Times New Roman" w:cs="Times New Roman"/><w:sz w:val="24"/><w:szCs w:val="24"/><w:lang w:eastAsia="en-IN"/></w:rPr></w:pPr><w:r w:rsidRPr="00DC1672"><w:rPr><w:rFonts w:ascii="Times New Roman" w:eastAsia="Times New Roman" w:hAnsi="Times New Roman" w:cs="Times New Roman"/><w:sz w:val="24"/><w:szCs w:val="24"/><w:lang w:eastAsia="en-IN"/></w:rPr><w:t>Renal cell cancer</w:t></w:r></w:p></w:tc></w:tr><w:tr w:rsidR="00CE081F" w14:paraId="42E1C1EC" w14:textId="77777777" w:rsidTr="00263DAF"><w:tc><w:tcPr><w:tcW w:w="9016" w:type="dxa"/></w:tcPr><w:p w14:paraId="1023A79C" w14:textId="77777777" w:rsidR="00CE081F" w:rsidRPr="00DC1672" w:rsidRDefault="00CE081F" w:rsidP="00263DAF"><w:pPr><w:rPr><w:rFonts w:ascii="Times New Roman" w:eastAsia="Times New Roman" w:hAnsi="Times New Roman" w:cs="Times New Roman"/><w:sz w:val="24"/><w:szCs w:val="24"/><w:lang w:eastAsia="en-IN"/></w:rPr></w:pPr><w:r w:rsidRPr="00DC1672"><w:rPr><w:rFonts w:ascii="Times New Roman" w:eastAsia="Times New Roman" w:hAnsi="Times New Roman" w:cs="Times New Roman"/><w:sz w:val="24"/><w:szCs w:val="24"/><w:lang w:eastAsia="en-IN"/></w:rPr><w:t>Residual schizophrenia</w:t></w:r></w:p></w:tc></w:tr><w:tr w:rsidR="00CE081F" w14:paraId="4EB9FDAA" w14:textId="77777777" w:rsidTr="00263DAF"><w:tc><w:tcPr><w:tcW w:w="9016" w:type="dxa"/></w:tcPr><w:p w14:paraId="69D941B0" w14:textId="77777777" w:rsidR="00CE081F" w:rsidRPr="00DC1672" w:rsidRDefault="00CE081F" w:rsidP="00263DAF"><w:pPr><w:rPr><w:rFonts w:ascii="Times New Roman" w:eastAsia="Times New Roman" w:hAnsi="Times New Roman" w:cs="Times New Roman"/><w:sz w:val="24"/><w:szCs w:val="24"/><w:lang w:eastAsia="en-IN"/></w:rPr></w:pPr><w:r w:rsidRPr="00DC1672"><w:rPr><w:rFonts w:ascii="Times New Roman" w:eastAsia="Times New Roman" w:hAnsi="Times New Roman" w:cs="Times New Roman"/><w:sz w:val="24"/><w:szCs w:val="24"/><w:lang w:eastAsia="en-IN"/></w:rPr><w:t>Salivary gland cancer</w:t></w:r></w:p></w:tc></w:tr><w:tr w:rsidR="00CE081F" w14:paraId="0B88C761" w14:textId="77777777" w:rsidTr="00263DAF"><w:tc><w:tcPr><w:tcW w:w="9016" w:type="dxa"/></w:tcPr><w:p w14:paraId="50453ED8" w14:textId="77777777" w:rsidR="00CE081F" w:rsidRPr="00DC1672" w:rsidRDefault="00CE081F" w:rsidP="00263DAF"><w:pPr><w:rPr><w:rFonts w:ascii="Times New Roman" w:eastAsia="Times New Roman" w:hAnsi="Times New Roman" w:cs="Times New Roman"/><w:sz w:val="24"/><w:szCs w:val="24"/><w:lang w:eastAsia="en-IN"/></w:rPr></w:pPr><w:r w:rsidRPr="00DC1672"><w:rPr><w:rFonts w:ascii="Times New Roman" w:eastAsia="Times New Roman" w:hAnsi="Times New Roman" w:cs="Times New Roman"/><w:sz w:val="24"/><w:szCs w:val="24"/><w:lang w:eastAsia="en-IN"/></w:rPr><w:t>Schizoaffective disorder</w:t></w:r></w:p></w:tc></w:tr><w:tr w:rsidR="00CE081F" w14:paraId="7FEB58AB" w14:textId="77777777" w:rsidTr="00263DAF"><w:tc><w:tcPr><w:tcW w:w="9016" w:type="dxa"/></w:tcPr><w:p w14:paraId="19557EBA" w14:textId="77777777" w:rsidR="00CE081F" w:rsidRPr="00DC1672" w:rsidRDefault="00CE081F" w:rsidP="00263DAF"><w:pPr><w:rPr><w:rFonts w:ascii="Times New Roman" w:eastAsia="Times New Roman" w:hAnsi="Times New Roman" w:cs="Times New Roman"/><w:sz w:val="24"/><w:szCs w:val="24"/><w:lang w:eastAsia="en-IN"/></w:rPr></w:pPr><w:r w:rsidRPr="00DC1672"><w:rPr><w:rFonts w:ascii="Times New Roman" w:eastAsia="Times New Roman" w:hAnsi="Times New Roman" w:cs="Times New Roman"/><w:sz w:val="24"/><w:szCs w:val="24"/><w:lang w:eastAsia="en-IN"/></w:rPr><w:t>Schizoid personality disorder</w:t></w:r></w:p></w:tc></w:tr><w:tr w:rsidR="00CE081F" w14:paraId="0AEF41EC" w14:textId="77777777" w:rsidTr="00263DAF"><w:tc><w:tcPr><w:tcW w:w="9016" w:type="dxa"/></w:tcPr><w:p w14:paraId="02B593AF" w14:textId="77777777" w:rsidR="00CE081F" w:rsidRPr="00DC1672" w:rsidRDefault="00CE081F" w:rsidP="00263DAF"><w:pPr><w:rPr><w:rFonts w:ascii="Times New Roman" w:eastAsia="Times New Roman" w:hAnsi="Times New Roman" w:cs="Times New Roman"/><w:sz w:val="24"/><w:szCs w:val="24"/><w:lang w:eastAsia="en-IN"/></w:rPr></w:pPr><w:r w:rsidRPr="00DC1672"><w:rPr><w:rFonts w:ascii="Times New Roman" w:eastAsia="Times New Roman" w:hAnsi="Times New Roman" w:cs="Times New Roman"/><w:sz w:val="24"/><w:szCs w:val="24"/><w:lang w:eastAsia="en-IN"/></w:rPr><w:t>Schizophrenia</w:t></w:r></w:p></w:tc></w:tr><w:tr w:rsidR="00CE081F" w14:paraId="54EE2188" w14:textId="77777777" w:rsidTr="00263DAF"><w:tc><w:tcPr><w:tcW w:w="9016" w:type="dxa"/></w:tcPr><w:p w14:paraId="17C0A7B2" w14:textId="77777777" w:rsidR="00CE081F" w:rsidRPr="00DC1672" w:rsidRDefault="00CE081F" w:rsidP="00263DAF"><w:pPr><w:rPr><w:rFonts w:ascii="Times New Roman" w:eastAsia="Times New Roman" w:hAnsi="Times New Roman" w:cs="Times New Roman"/><w:sz w:val="24"/><w:szCs w:val="24"/><w:lang w:eastAsia="en-IN"/></w:rPr></w:pPr><w:r w:rsidRPr="00DC1672"><w:rPr><w:rFonts w:ascii="Times New Roman" w:eastAsia="Times New Roman" w:hAnsi="Times New Roman" w:cs="Times New Roman"/><w:sz w:val="24"/><w:szCs w:val="24"/><w:lang w:eastAsia="en-IN"/></w:rPr><w:t>Schizotypal personality disorder</w:t></w:r></w:p></w:tc></w:tr><w:tr w:rsidR="00CE081F" w14:paraId="05461C29" w14:textId="77777777" w:rsidTr="00263DAF"><w:tc><w:tcPr><w:tcW w:w="9016" w:type="dxa"/></w:tcPr><w:p w14:paraId="4E89531B" w14:textId="77777777" w:rsidR="00CE081F" w:rsidRPr="00DC1672" w:rsidRDefault="00CE081F" w:rsidP="00263DAF"><w:pPr><w:rPr><w:rFonts w:ascii="Times New Roman" w:eastAsia="Times New Roman" w:hAnsi="Times New Roman" w:cs="Times New Roman"/><w:sz w:val="24"/><w:szCs w:val="24"/><w:lang w:eastAsia="en-IN"/></w:rPr></w:pPr><w:r w:rsidRPr="00DC1672"><w:rPr><w:rFonts w:ascii="Times New Roman" w:eastAsia="Times New Roman" w:hAnsi="Times New Roman" w:cs="Times New Roman"/><w:sz w:val="24"/><w:szCs w:val="24"/><w:lang w:eastAsia="en-IN"/></w:rPr><w:t>Small cell cancer of the bladder</w:t></w:r></w:p></w:tc></w:tr><w:tr w:rsidR="00CE081F" w14:paraId="09F4A895" w14:textId="77777777" w:rsidTr="00263DAF"><w:tc><w:tcPr><w:tcW w:w="9016" w:type="dxa"/></w:tcPr><w:p w14:paraId="6DB31334" w14:textId="77777777" w:rsidR="00CE081F" w:rsidRPr="00DC1672" w:rsidRDefault="00CE081F" w:rsidP="00263DAF"><w:pPr><w:rPr><w:rFonts w:ascii="Times New Roman" w:eastAsia="Times New Roman" w:hAnsi="Times New Roman" w:cs="Times New Roman"/><w:sz w:val="24"/><w:szCs w:val="24"/><w:lang w:eastAsia="en-IN"/></w:rPr></w:pPr><w:r w:rsidRPr="00DC1672"><w:rPr><w:rFonts w:ascii="Times New Roman" w:eastAsia="Times New Roman" w:hAnsi="Times New Roman" w:cs="Times New Roman"/><w:sz w:val="24"/><w:szCs w:val="24"/><w:lang w:eastAsia="en-IN"/></w:rPr><w:t>Small cell lung cancer</w:t></w:r></w:p></w:tc></w:tr><w:tr w:rsidR="00CE081F" w14:paraId="7169919A" w14:textId="77777777" w:rsidTr="00263DAF"><w:tc><w:tcPr><w:tcW w:w="9016" w:type="dxa"/></w:tcPr><w:p w14:paraId="09F404D2" w14:textId="77777777" w:rsidR="00CE081F" w:rsidRPr="00DC1672" w:rsidRDefault="00CE081F" w:rsidP="00263DAF"><w:pPr><w:rPr><w:rFonts w:ascii="Times New Roman" w:eastAsia="Times New Roman" w:hAnsi="Times New Roman" w:cs="Times New Roman"/><w:sz w:val="24"/><w:szCs w:val="24"/><w:lang w:eastAsia="en-IN"/></w:rPr></w:pPr><w:r w:rsidRPr="00DC1672"><w:rPr><w:rFonts w:ascii="Times New Roman" w:eastAsia="Times New Roman" w:hAnsi="Times New Roman" w:cs="Times New Roman"/><w:sz w:val="24"/><w:szCs w:val="24"/><w:lang w:eastAsia="en-IN"/></w:rPr><w:t>Squamous cell anal cancer</w:t></w:r></w:p></w:tc></w:tr><w:tr w:rsidR="00CE081F" w14:paraId="79F68480" w14:textId="77777777" w:rsidTr="00263DAF"><w:tc><w:tcPr><w:tcW w:w="9016" w:type="dxa"/></w:tcPr><w:p w14:paraId="7A03AC50" w14:textId="77777777" w:rsidR="00CE081F" w:rsidRPr="00DC1672" w:rsidRDefault="00CE081F" w:rsidP="00263DAF"><w:pPr><w:rPr><w:rFonts w:ascii="Times New Roman" w:eastAsia="Times New Roman" w:hAnsi="Times New Roman" w:cs="Times New Roman"/><w:sz w:val="24"/><w:szCs w:val="24"/><w:lang w:eastAsia="en-IN"/></w:rPr></w:pPr><w:r w:rsidRPr="00DC1672"><w:rPr><w:rFonts w:ascii="Times New Roman" w:eastAsia="Times New Roman" w:hAnsi="Times New Roman" w:cs="Times New Roman"/><w:sz w:val="24"/><w:szCs w:val="24"/><w:lang w:eastAsia="en-IN"/></w:rPr><w:t>Squamous cell carcinoma (non-small cell lung cancer)</w:t></w:r></w:p></w:tc></w:tr><w:tr w:rsidR="00CE081F" w14:paraId="7AE1E2CE" w14:textId="77777777" w:rsidTr="00263DAF"><w:tc><w:tcPr><w:tcW w:w="9016" w:type="dxa"/></w:tcPr><w:p w14:paraId="0146240E" w14:textId="77777777" w:rsidR="00CE081F" w:rsidRPr="00DC1672" w:rsidRDefault="00CE081F" w:rsidP="00263DAF"><w:pPr><w:rPr><w:rFonts w:ascii="Times New Roman" w:eastAsia="Times New Roman" w:hAnsi="Times New Roman" w:cs="Times New Roman"/><w:sz w:val="24"/><w:szCs w:val="24"/><w:lang w:eastAsia="en-IN"/></w:rPr></w:pPr><w:r w:rsidRPr="00DC1672"><w:rPr><w:rFonts w:ascii="Times New Roman" w:eastAsia="Times New Roman" w:hAnsi="Times New Roman" w:cs="Times New Roman"/><w:sz w:val="24"/><w:szCs w:val="24"/><w:lang w:eastAsia="en-IN"/></w:rPr><w:t>Squamous cell skin cancer</w:t></w:r></w:p></w:tc></w:tr><w:tr w:rsidR="00CE081F" w14:paraId="5BA8A232" w14:textId="77777777" w:rsidTr="00263DAF"><w:tc><w:tcPr><w:tcW w:w="9016" w:type="dxa"/></w:tcPr><w:p w14:paraId="46C7021B" w14:textId="77777777" w:rsidR="00CE081F" w:rsidRPr="00DC1672" w:rsidRDefault="00CE081F" w:rsidP="00263DAF"><w:pPr><w:rPr><w:rFonts w:ascii="Times New Roman" w:eastAsia="Times New Roman" w:hAnsi="Times New Roman" w:cs="Times New Roman"/><w:sz w:val="24"/><w:szCs w:val="24"/><w:lang w:eastAsia="en-IN"/></w:rPr></w:pPr><w:r w:rsidRPr="00DC1672"><w:rPr><w:rFonts w:ascii="Times New Roman" w:eastAsia="Times New Roman" w:hAnsi="Times New Roman" w:cs="Times New Roman"/><w:sz w:val="24"/><w:szCs w:val="24"/><w:lang w:eastAsia="en-IN"/></w:rPr><w:t>Squamous cell throat cancer</w:t></w:r></w:p></w:tc></w:tr><w:tr w:rsidR="00CE081F" w14:paraId="4B4B847E" w14:textId="77777777" w:rsidTr="00263DAF"><w:tc><w:tcPr><w:tcW w:w="9016" w:type="dxa"/></w:tcPr><w:p w14:paraId="6F633094" w14:textId="77777777" w:rsidR="00CE081F" w:rsidRPr="00DC1672" w:rsidRDefault="00CE081F" w:rsidP="00263DAF"><w:pPr><w:rPr><w:rFonts w:ascii="Times New Roman" w:eastAsia="Times New Roman" w:hAnsi="Times New Roman" w:cs="Times New Roman"/><w:sz w:val="24"/><w:szCs w:val="24"/><w:lang w:eastAsia="en-IN"/></w:rPr></w:pPr><w:r w:rsidRPr="00DC1672"><w:rPr><w:rFonts w:ascii="Times New Roman" w:eastAsia="Times New Roman" w:hAnsi="Times New Roman" w:cs="Times New Roman"/><w:sz w:val="24"/><w:szCs w:val="24"/><w:lang w:eastAsia="en-IN"/></w:rPr><w:t>Stomach cancer</w:t></w:r></w:p></w:tc></w:tr><w:tr w:rsidR="00CE081F" w14:paraId="0659E9A4" w14:textId="77777777" w:rsidTr="00263DAF"><w:tc><w:tcPr><w:tcW w:w="9016" w:type="dxa"/></w:tcPr><w:p w14:paraId="2B26B0D0" w14:textId="77777777" w:rsidR="00CE081F" w:rsidRPr="00DC1672" w:rsidRDefault="00CE081F" w:rsidP="00263DAF"><w:pPr><w:rPr><w:rFonts w:ascii="Times New Roman" w:eastAsia="Times New Roman" w:hAnsi="Times New Roman" w:cs="Times New Roman"/><w:sz w:val="24"/><w:szCs w:val="24"/><w:lang w:eastAsia="en-IN"/></w:rPr></w:pPr><w:r w:rsidRPr="00DC1672"><w:rPr><w:rFonts w:ascii="Times New Roman" w:eastAsia="Times New Roman" w:hAnsi="Times New Roman" w:cs="Times New Roman"/><w:sz w:val="24"/><w:szCs w:val="24"/><w:lang w:eastAsia="en-IN"/></w:rPr><w:t>Testicular cancer</w:t></w:r></w:p></w:tc></w:tr><w:tr w:rsidR="00CE081F" w14:paraId="364D54E9" w14:textId="77777777" w:rsidTr="00263DAF"><w:tc><w:tcPr><w:tcW w:w="9016" w:type="dxa"/></w:tcPr><w:p w14:paraId="4264F665" w14:textId="77777777" w:rsidR="00CE081F" w:rsidRPr="00DC1672" w:rsidRDefault="00CE081F" w:rsidP="00263DAF"><w:pPr><w:rPr><w:rFonts w:ascii="Times New Roman" w:eastAsia="Times New Roman" w:hAnsi="Times New Roman" w:cs="Times New Roman"/><w:sz w:val="24"/><w:szCs w:val="24"/><w:lang w:eastAsia="en-IN"/></w:rPr></w:pPr><w:r w:rsidRPr="00DC1672"><w:rPr><w:rFonts w:ascii="Times New Roman" w:eastAsia="Times New Roman" w:hAnsi="Times New Roman" w:cs="Times New Roman"/><w:sz w:val="24"/><w:szCs w:val="24"/><w:lang w:eastAsia="en-IN"/></w:rPr><w:t>Thyroid cancer</w:t></w:r></w:p></w:tc></w:tr><w:tr w:rsidR="00CE081F" w14:paraId="793E03DA" w14:textId="77777777" w:rsidTr="00263DAF"><w:tc><w:tcPr><w:tcW w:w="9016" w:type="dxa"/></w:tcPr><w:p w14:paraId="4FBF4EC7" w14:textId="77777777" w:rsidR="00CE081F" w:rsidRPr="00DC1672" w:rsidRDefault="00CE081F" w:rsidP="00263DAF"><w:pPr><w:rPr><w:rFonts w:ascii="Times New Roman" w:eastAsia="Times New Roman" w:hAnsi="Times New Roman" w:cs="Times New Roman"/><w:sz w:val="24"/><w:szCs w:val="24"/><w:lang w:eastAsia="en-IN"/></w:rPr></w:pPr><w:r w:rsidRPr="00DC1672"><w:rPr><w:rFonts w:ascii="Times New Roman" w:eastAsia="Times New Roman" w:hAnsi="Times New Roman" w:cs="Times New Roman"/><w:sz w:val="24"/><w:szCs w:val="24"/><w:lang w:eastAsia="en-IN"/></w:rPr><w:t>Traumatic brain injury</w:t></w:r></w:p></w:tc></w:tr><w:tr w:rsidR="00CE081F" w14:paraId="78C8D720" w14:textId="77777777" w:rsidTr="00263DAF"><w:tc><w:tcPr><w:tcW w:w="9016" w:type="dxa"/></w:tcPr><w:p w14:paraId="5B26C10C" w14:textId="77777777" w:rsidR="00CE081F" w:rsidRPr="00DC1672" w:rsidRDefault="00CE081F" w:rsidP="00263DAF"><w:pPr><w:rPr><w:rFonts w:ascii="Times New Roman" w:eastAsia="Times New Roman" w:hAnsi="Times New Roman" w:cs="Times New Roman"/><w:sz w:val="24"/><w:szCs w:val="24"/><w:lang w:eastAsia="en-IN"/></w:rPr></w:pPr><w:r w:rsidRPr="00DC1672"><w:rPr><w:rFonts w:ascii="Times New Roman" w:eastAsia="Times New Roman" w:hAnsi="Times New Roman" w:cs="Times New Roman"/><w:sz w:val="24"/><w:szCs w:val="24"/><w:lang w:eastAsia="en-IN"/></w:rPr><w:t>Triple negative breast cancer</w:t></w:r></w:p></w:tc></w:tr><w:tr w:rsidR="00CE081F" w14:paraId="1AC97DD6" w14:textId="77777777" w:rsidTr="00263DAF"><w:tc><w:tcPr><w:tcW w:w="9016" w:type="dxa"/></w:tcPr><w:p w14:paraId="4BF1EACC" w14:textId="77777777" w:rsidR="00CE081F" w:rsidRPr="00DC1672" w:rsidRDefault="00CE081F" w:rsidP="00263DAF"><w:pPr><w:rPr><w:rFonts w:ascii="Times New Roman" w:eastAsia="Times New Roman" w:hAnsi="Times New Roman" w:cs="Times New Roman"/><w:sz w:val="24"/><w:szCs w:val="24"/><w:lang w:eastAsia="en-IN"/></w:rPr></w:pPr><w:r w:rsidRPr="00DC1672"><w:rPr><w:rFonts w:ascii="Times New Roman" w:eastAsia="Times New Roman" w:hAnsi="Times New Roman" w:cs="Times New Roman"/><w:sz w:val="24"/><w:szCs w:val="24"/><w:lang w:eastAsia="en-IN"/></w:rPr><w:t>Uterine cancer</w:t></w:r></w:p></w:tc></w:tr><w:tr w:rsidR="00CE081F" w14:paraId="2DC4F87D" w14:textId="77777777" w:rsidTr="00263DAF"><w:tc><w:tcPr><w:tcW w:w="9016" w:type="dxa"/></w:tcPr><w:p w14:paraId="3EED3988" w14:textId="77777777" w:rsidR="00CE081F" w:rsidRPr="00DC1672" w:rsidRDefault="00CE081F" w:rsidP="00263DAF"><w:pPr><w:rPr><w:rFonts w:ascii="Times New Roman" w:eastAsia="Times New Roman" w:hAnsi="Times New Roman" w:cs="Times New Roman"/><w:sz w:val="24"/><w:szCs w:val="24"/><w:lang w:eastAsia="en-IN"/></w:rPr></w:pPr><w:r w:rsidRPr="00DC1672"><w:rPr><w:rFonts w:ascii="Times New Roman" w:eastAsia="Times New Roman" w:hAnsi="Times New Roman" w:cs="Times New Roman"/><w:sz w:val="24"/><w:szCs w:val="24"/><w:lang w:eastAsia="en-IN"/></w:rPr><w:t>Vaginal cancer</w:t></w:r></w:p></w:tc></w:tr></w:tbl><w:p w14:paraId="787DA454" w14:textId="77777777" w:rsidR="00390313" w:rsidRPr="00CE081F" w:rsidRDefault="003E0198"><w:pPr><w:rPr><w:rFonts w:ascii="Times New Roman" w:eastAsia="Times New Roman" w:hAnsi="Times New Roman" w:cs="Times New Roman"/><w:b/><w:sz w:val="24"/><w:szCs w:val="24"/><w:lang w:eastAsia="en-IN"/></w:rPr></w:pPr></w:p><w:sectPr w:rsidR="00390313" w:rsidRPr="00CE081F"><w:pgSz w:w="12240" w:h="15840"/><w:pgMar w:top="1440" w:right="1440" w:bottom="1440" w:left="1440" w:header="720" w:footer="720" w:gutter="0"/><w:cols w:space="720"/><w:docGrid w:linePitch="360"/></w:sectPr></w:body></w:document></pkg:xmlData></pkg:part><pkg:part pkg:name="/word/_rels/document.xml.rels" pkg:contentType="application/vnd.openxmlformats-package.relationships+xml" pkg:padding="256"><pkg:xmlData><Relationships xmlns="http://schemas.openxmlformats.org/package/2006/relationships"><Relationship Id="rId3" Type="http://schemas.openxmlformats.org/officeDocument/2006/relationships/webSettings" Target="webSettings.xml"/><Relationship Id="rId2" Type="http://schemas.openxmlformats.org/officeDocument/2006/relationships/settings" Target="settings.xml"/><Relationship Id="rId1" Type="http://schemas.openxmlformats.org/officeDocument/2006/relationships/styles" Target="styles.xml"/><Relationship Id="rId5" Type="http://schemas.openxmlformats.org/officeDocument/2006/relationships/theme" Target="theme/theme1.xml"/><Relationship Id="rId4" Type="http://schemas.openxmlformats.org/officeDocument/2006/relationships/fontTable" Target="fontTable.xml"/></Relationships></pkg:xmlData></pkg:part><pkg:part pkg:name="/word/theme/theme1.xml" pkg:contentType="application/vnd.openxmlformats-officedocument.theme+xml"><pkg:xmlData><a:theme xmlns:a="http://schemas.openxmlformats.org/drawingml/2006/main" name="Office Theme"><a:themeElements><a:clrScheme name="Office"><a:dk1><a:sysClr val="windowText" lastClr="000000"/></a:dk1><a:lt1><a:sysClr val="window" lastClr="FFFFFF"/></a:lt1><a:dk2><a:srgbClr val="44546A"/></a:dk2><a:lt2><a:srgbClr val="E7E6E6"/></a:lt2><a:accent1><a:srgbClr val="4472C4"/></a:accent1><a:accent2><a:srgbClr val="ED7D31"/></a:accent2><a:accent3><a:srgbClr val="A5A5A5"/></a:accent3><a:accent4><a:srgbClr val="FFC000"/></a:accent4><a:accent5><a:srgbClr val="5B9BD5"/></a:accent5><a:accent6><a:srgbClr val="70AD47"/></a:accent6><a:hlink><a:srgbClr val="0563C1"/></a:hlink><a:folHlink><a:srgbClr val="954F72"/></a:folHlink></a:clrScheme><a:fontScheme name="Office"><a:majorFont><a:latin typeface="Calibri Light" panose="020F0302020204030204"/><a:ea typeface=""/><a:cs typeface=""/><a:font script="Jpan" typeface="游ゴシック Light"/><a:font script="Hang" typeface="맑은 고딕"/><a:font script="Hans" typeface="等线 Light"/><a:font script="Hant" typeface="新細明體"/><a:font script="Arab" typeface="Times New Roman"/><a:font script="Hebr" typeface="Times New Roman"/><a:font script="Thai" typeface="Angsana New"/><a:font script="Ethi" typeface="Nyala"/><a:font script="Beng" typeface="Vrinda"/><a:font script="Gujr" typeface="Shruti"/><a:font script="Khmr" typeface="MoolBoran"/><a:font script="Knda" typeface="Tunga"/><a:font script="Guru" typeface="Raavi"/><a:font script="Cans" typeface="Euphemia"/><a:font script="Cher" typeface="Plantagenet Cherokee"/><a:font script="Yiii" typeface="Microsoft Yi Baiti"/><a:font script="Tibt" typeface="Microsoft Himalaya"/><a:font script="Thaa" typeface="MV Boli"/><a:font script="Deva" typeface="Mangal"/><a:font script="Telu" typeface="Gautami"/><a:font script="Taml" typeface="Latha"/><a:font script="Syrc" typeface="Estrangelo Edessa"/><a:font script="Orya" typeface="Kalinga"/><a:font script="Mlym" typeface="Kartika"/><a:font script="Laoo" typeface="DokChampa"/><a:font script="Sinh" typeface="Iskoola Pota"/><a:font script="Mong" typeface="Mongolian Baiti"/><a:font script="Viet" typeface="Times New Roman"/><a:font script="Uigh" typeface="Microsoft Uighur"/><a:font script="Geor" typeface="Sylfaen"/><a:font script="Armn" typeface="Arial"/><a:font script="Bugi" typeface="Leelawadee UI"/><a:font script="Bopo" typeface="Microsoft JhengHei"/><a:font script="Java" typeface="Javanese Text"/><a:font script="Lisu" typeface="Segoe UI"/><a:font script="Mymr" typeface="Myanmar Text"/><a:font script="Nkoo" typeface="Ebrima"/><a:font script="Olck" typeface="Nirmala UI"/><a:font script="Osma" typeface="Ebrima"/><a:font script="Phag" typeface="Phagspa"/><a:font script="Syrn" typeface="Estrangelo Edessa"/><a:font script="Syrj" typeface="Estrangelo Edessa"/><a:font script="Syre" typeface="Estrangelo Edessa"/><a:font script="Sora" typeface="Nirmala UI"/><a:font script="Tale" typeface="Microsoft Tai Le"/><a:font script="Talu" typeface="Microsoft New Tai Lue"/><a:font script="Tfng" typeface="Ebrima"/></a:majorFont><a:minorFont><a:latin typeface="Calibri" panose="020F0502020204030204"/><a:ea typeface=""/><a:cs typeface=""/><a:font script="Jpan" typeface="游明朝"/><a:font script="Hang" typeface="맑은 고딕"/><a:font script="Hans" typeface="等线"/><a:font script="Hant" typeface="新細明體"/><a:font script="Arab" typeface="Arial"/><a:font script="Hebr" typeface="Arial"/><a:font script="Thai" typeface="Cordia New"/><a:font script="Ethi" typeface="Nyala"/><a:font script="Beng" typeface="Vrinda"/><a:font script="Gujr" typeface="Shruti"/><a:font script="Khmr" typeface="DaunPenh"/><a:font script="Knda" typeface="Tunga"/><a:font script="Guru" typeface="Raavi"/><a:font script="Cans" typeface="Euphemia"/><a:font script="Cher" typeface="Plantagenet Cherokee"/><a:font script="Yiii" typeface="Microsoft Yi Baiti"/><a:font script="Tibt" typeface="Microsoft Himalaya"/><a:font script="Thaa" typeface="MV Boli"/><a:font script="Deva" typeface="Mangal"/><a:font script="Telu" typeface="Gautami"/><a:font script="Taml" typeface="Latha"/><a:font script="Syrc" typeface="Estrangelo Edessa"/><a:font script="Orya" typeface="Kalinga"/><a:font script="Mlym" typeface="Kartika"/><a:font script="Laoo" typeface="DokChampa"/><a:font script="Sinh" typeface="Iskoola Pota"/><a:font script="Mong" typeface="Mongolian Baiti"/><a:font script="Viet" typeface="Arial"/><a:font script="Uigh" typeface="Microsoft Uighur"/><a:font script="Geor" typeface="Sylfaen"/><a:font script="Armn" typeface="Arial"/><a:font script="Bugi" typeface="Leelawadee UI"/><a:font script="Bopo" typeface="Microsoft JhengHei"/><a:font script="Java" typeface="Javanese Text"/><a:font script="Lisu" typeface="Segoe UI"/><a:font script="Mymr" typeface="Myanmar Text"/><a:font script="Nkoo" typeface="Ebrima"/><a:font script="Olck" typeface="Nirmala UI"/><a:font script="Osma" typeface="Ebrima"/><a:font script="Phag" typeface="Phagspa"/><a:font script="Syrn" typeface="Estrangelo Edessa"/><a:font script="Syrj" typeface="Estrangelo Edessa"/><a:font script="Syre" typeface="Estrangelo Edessa"/><a:font script="Sora" typeface="Nirmala UI"/><a:font script="Tale" typeface="Microsoft Tai Le"/><a:font script="Talu" typeface="Microsoft New Tai Lue"/><a:font script="Tfng" typeface="Ebrima"/></a:minorFont></a:fontScheme><a:fmtScheme name="Office"><a:fillStyleLst><a:solidFill><a:schemeClr val="phClr"/></a:solidFill><a:gradFill rotWithShape="1"><a:gsLst><a:gs pos="0"><a:schemeClr val="phClr"><a:lumMod val="110000"/><a:satMod val="105000"/><a:tint val="67000"/></a:schemeClr></a:gs><a:gs pos="50000"><a:schemeClr val="phClr"><a:lumMod val="105000"/><a:satMod val="103000"/><a:tint val="73000"/></a:schemeClr></a:gs><a:gs pos="100000"><a:schemeClr val="phClr"><a:lumMod val="105000"/><a:satMod val="109000"/><a:tint val="81000"/></a:schemeClr></a:gs></a:gsLst><a:lin ang="5400000" scaled="0"/></a:gradFill><a:gradFill rotWithShape="1"><a:gsLst><a:gs pos="0"><a:schemeClr val="phClr"><a:satMod val="103000"/><a:lumMod val="102000"/><a:tint val="94000"/></a:schemeClr></a:gs><a:gs pos="50000"><a:schemeClr val="phClr"><a:satMod val="110000"/><a:lumMod val="100000"/><a:shade val="100000"/></a:schemeClr></a:gs><a:gs pos="100000"><a:schemeClr val="phClr"><a:lumMod val="99000"/><a:satMod val="120000"/><a:shade val="78000"/></a:schemeClr></a:gs></a:gsLst><a:lin ang="5400000" scaled="0"/></a:gradFill></a:fillStyleLst><a:lnStyleLst><a:ln w="6350" cap="flat" cmpd="sng" algn="ctr"><a:solidFill><a:schemeClr val="phClr"/></a:solidFill><a:prstDash val="solid"/><a:miter lim="800000"/></a:ln><a:ln w="12700" cap="flat" cmpd="sng" algn="ctr"><a:solidFill><a:schemeClr val="phClr"/></a:solidFill><a:prstDash val="solid"/><a:miter lim="800000"/></a:ln><a:ln w="19050" cap="flat" cmpd="sng" algn="ctr"><a:solidFill><a:schemeClr val="phClr"/></a:solidFill><a:prstDash val="solid"/><a:miter lim="800000"/></a:ln></a:lnStyleLst><a:effectStyleLst><a:effectStyle><a:effectLst/></a:effectStyle><a:effectStyle><a:effectLst/></a:effectStyle><a:effectStyle><a:effectLst><a:outerShdw blurRad="57150" dist="19050" dir="5400000" algn="ctr" rotWithShape="0"><a:srgbClr val="000000"><a:alpha val="63000"/></a:srgbClr></a:outerShdw></a:effectLst></a:effectStyle></a:effectStyleLst><a:bgFillStyleLst><a:solidFill><a:schemeClr val="phClr"/></a:solidFill><a:solidFill><a:schemeClr val="phClr"><a:tint val="95000"/><a:satMod val="170000"/></a:schemeClr></a:solidFill><a:gradFill rotWithShape="1"><a:gsLst><a:gs pos="0"><a:schemeClr val="phClr"><a:tint val="93000"/><a:satMod val="150000"/><a:shade val="98000"/><a:lumMod val="102000"/></a:schemeClr></a:gs><a:gs pos="50000"><a:schemeClr val="phClr"><a:tint val="98000"/><a:satMod val="130000"/><a:shade val="90000"/><a:lumMod val="103000"/></a:schemeClr></a:gs><a:gs pos="100000"><a:schemeClr val="phClr"><a:shade val="63000"/><a:satMod val="120000"/></a:schemeClr></a:gs></a:gsLst><a:lin ang="5400000" scaled="0"/></a:gradFill></a:bgFillStyleLst></a:fmtScheme></a:themeElements><a:objectDefaults/><a:extraClrSchemeLst/><a:extLst><a:ext uri="{05A4C25C-085E-4340-85A3-A5531E510DB2}"><thm15:themeFamily xmlns:thm15="http://schemas.microsoft.com/office/thememl/2012/main" name="Office Theme" id="{62F939B6-93AF-4DB8-9C6B-D6C7DFDC589F}" vid="{4A3C46E8-61CC-4603-A589-7422A47A8E4A}"/></a:ext></a:extLst></a:theme></pkg:xmlData></pkg:part><pkg:part pkg:name="/word/settings.xml" pkg:contentType="application/vnd.openxmlformats-officedocument.wordprocessingml.settings+xml"><pkg:xmlData><w:settings xmlns:mc="http://schemas.openxmlformats.org/markup-compatibility/2006" xmlns:o="urn:schemas-microsoft-com:office:office" xmlns:r="http://schemas.openxmlformats.org/officeDocument/2006/relationships" xmlns:m="http://schemas.openxmlformats.org/officeDocument/2006/math" xmlns:v="urn:schemas-microsoft-com:vml" xmlns:w10="urn:schemas-microsoft-com:office:word" xmlns:w="http://schemas.openxmlformats.org/wordprocessingml/2006/main" xmlns:w14="http://schemas.microsoft.com/office/word/2010/wordml" xmlns:w15="http://schemas.microsoft.com/office/word/2012/wordml" xmlns:w16cid="http://schemas.microsoft.com/office/word/2016/wordml/cid" xmlns:w16se="http://schemas.microsoft.com/office/word/2015/wordml/symex" xmlns:sl="http://schemas.openxmlformats.org/schemaLibrary/2006/main" mc:Ignorable="w14 w15 w16se w16cid"><w:zoom w:percent="100"/><w:proofState w:spelling="clean" w:grammar="clean"/><w:defaultTabStop w:val="720"/><w:characterSpacingControl w:val="doNotCompress"/><w:compat><w:compatSetting w:name="compatibilityMode" w:uri="http://schemas.microsoft.com/office/word" w:val="15"/><w:compatSetting w:name="overrideTableStyleFontSizeAndJustification" w:uri="http://schemas.microsoft.com/office/word" w:val="1"/><w:compatSetting w:name="enableOpenTypeFeatures" w:uri="http://schemas.microsoft.com/office/word" w:val="1"/><w:compatSetting w:name="doNotFlipMirrorIndents" w:uri="http://schemas.microsoft.com/office/word" w:val="1"/><w:compatSetting w:name="differentiateMultirowTableHeaders" w:uri="http://schemas.microsoft.com/office/word" w:val="1"/><w:compatSetting w:name="useWord2013TrackBottomHyphenation" w:uri="http://schemas.microsoft.com/office/word" w:val="0"/></w:compat><w:rsids><w:rsidRoot w:val="008C6FF9"/><w:rsid w:val="003E0198"/><w:rsid w:val="00490D27"/><w:rsid w:val="004C07FC"/><w:rsid w:val="006B698E"/><w:rsid w:val="008C6FF9"/><w:rsid w:val="00BE1F04"/><w:rsid w:val="00CE081F"/><w:rsid w:val="00E02942"/></w:rsids><m:mathPr><m:mathFont m:val="Cambria Math"/><m:brkBin m:val="before"/><m:brkBinSub m:val="--"/><m:smallFrac m:val="0"/><m:dispDef/><m:lMargin m:val="0"/><m:rMargin m:val="0"/><m:defJc m:val="centerGroup"/><m:wrapIndent m:val="1440"/><m:intLim m:val="subSup"/><m:naryLim m:val="undOvr"/></m:mathPr><w:themeFontLang w:val="en-US"/><w:clrSchemeMapping w:bg1="light1" w:t1="dark1" w:bg2="light2" w:t2="dark2" w:accent1="accent1" w:accent2="accent2" w:accent3="accent3" w:accent4="accent4" w:accent5="accent5" w:accent6="accent6" w:hyperlink="hyperlink" w:followedHyperlink="followedHyperlink"/><w:shapeDefaults><o:shapedefaults v:ext="edit" spidmax="1026"/><o:shapelayout v:ext="edit"><o:idmap v:ext="edit" data="1"/></o:shapelayout></w:shapeDefaults><w:decimalSymbol w:val="."/><w:listSeparator w:val=","/><w14:docId w14:val="796E9B35"/><w15:chartTrackingRefBased/><w15:docId w15:val="{CD665CBB-164E-41AB-B7EB-CA2E81E76DE3}"/></w:settings></pkg:xmlData></pkg:part><pkg:part pkg:name="/word/styles.xml" pkg:contentType="application/vnd.openxmlformats-officedocument.wordprocessingml.styles+xml"><pkg:xmlData><w:styles xmlns:mc="http://schemas.openxmlformats.org/markup-compatibility/2006" xmlns:r="http://schemas.openxmlformats.org/officeDocument/2006/relationships" xmlns:w="http://schemas.openxmlformats.org/wordprocessingml/2006/main" xmlns:w14="http://schemas.microsoft.com/office/word/2010/wordml" xmlns:w15="http://schemas.microsoft.com/office/word/2012/wordml" xmlns:w16cid="http://schemas.microsoft.com/office/word/2016/wordml/cid" xmlns:w16se="http://schemas.microsoft.com/office/word/2015/wordml/symex" mc:Ignorable="w14 w15 w16se w16cid"><w:docDefaults><w:rPrDefault><w:rPr><w:rFonts w:asciiTheme="minorHAnsi" w:eastAsiaTheme="minorHAnsi" w:hAnsiTheme="minorHAnsi" w:cstheme="minorBidi"/><w:sz w:val="22"/><w:szCs w:val="22"/><w:lang w:val="en-US" w:eastAsia="en-US" w:bidi="ar-SA"/></w:rPr></w:rPrDefault><w:pPrDefault><w:pPr><w:spacing w:after="160" w:line="259" w:lineRule="auto"/></w:pPr></w:pPrDefault></w:docDefaults><w:latentStyles w:defLockedState="0" w:defUIPriority="99" w:defSemiHidden="0" w:defUnhideWhenUsed="0" w:defQFormat="0" w:count="377"><w:lsdException w:name="Normal" w:uiPriority="0" w:qFormat="1"/><w:lsdException w:name="heading 1" w:uiPriority="9" w:qFormat="1"/><w:lsdException w:name="heading 2" w:semiHidden="1" w:uiPriority="9" w:unhideWhenUsed="1" w:qFormat="1"/><w:lsdException w:name="heading 3" w:semiHidden="1" w:uiPriority="9" w:unhideWhenUsed="1" w:qFormat="1"/><w:lsdException w:name="heading 4" w:semiHidden="1" w:uiPriority="9" w:unhideWhenUsed="1" w:qFormat="1"/><w:lsdException w:name="heading 5" w:semiHidden="1" w:uiPriority="9" w:unhideWhenUsed="1" w:qFormat="1"/><w:lsdException w:name="heading 6" w:semiHidden="1" w:uiPriority="9" w:unhideWhenUsed="1" w:qFormat="1"/><w:lsdException w:name="heading 7" w:semiHidden="1" w:uiPriority="9" w:unhideWhenUsed="1" w:qFormat="1"/><w:lsdException w:name="heading 8" w:semiHidden="1" w:uiPriority="9" w:unhideWhenUsed="1" w:qFormat="1"/><w:lsdException w:name="heading 9" w:semiHidden="1" w:uiPriority="9" w:unhideWhenUsed="1" w:qFormat="1"/><w:lsdException w:name="index 1" w:semiHidden="1" w:unhideWhenUsed="1"/><w:lsdException w:name="index 2" w:semiHidden="1" w:unhideWhenUsed="1"/><w:lsdException w:name="index 3" w:semiHidden="1" w:unhideWhenUsed="1"/><w:lsdException w:name="index 4" w:semiHidden="1" w:unhideWhenUsed="1"/><w:lsdException w:name="index 5" w:semiHidden="1" w:unhideWhenUsed="1"/><w:lsdException w:name="index 6" w:semiHidden="1" w:unhideWhenUsed="1"/><w:lsdException w:name="index 7" w:semiHidden="1" w:unhideWhenUsed="1"/><w:lsdException w:name="index 8" w:semiHidden="1" w:unhideWhenUsed="1"/><w:lsdException w:name="index 9" w:semiHidden="1" w:unhideWhenUsed="1"/><w:lsdException w:name="toc 1" w:semiHidden="1" w:uiPriority="39" w:unhideWhenUsed="1"/><w:lsdException w:name="toc 2" w:semiHidden="1" w:uiPriority="39" w:unhideWhenUsed="1"/><w:lsdException w:name="toc 3" w:semiHidden="1" w:uiPriority="39" w:unhideWhenUsed="1"/><w:lsdException w:name="toc 4" w:semiHidden="1" w:uiPriority="39" w:unhideWhenUsed="1"/><w:lsdException w:name="toc 5" w:semiHidden="1" w:uiPriority="39" w:unhideWhenUsed="1"/><w:lsdException w:name="toc 6" w:semiHidden="1" w:uiPriority="39" w:unhideWhenUsed="1"/><w:lsdException w:name="toc 7" w:semiHidden="1" w:uiPriority="39" w:unhideWhenUsed="1"/><w:lsdException w:name="toc 8" w:semiHidden="1" w:uiPriority="39" w:unhideWhenUsed="1"/><w:lsdException w:name="toc 9" w:semiHidden="1" w:uiPriority="39" w:unhideWhenUsed="1"/><w:lsdException w:name="Normal Indent" w:semiHidden="1" w:unhideWhenUsed="1"/><w:lsdException w:name="footnote text" w:semiHidden="1" w:unhideWhenUsed="1"/><w:lsdException w:name="annotation text" w:semiHidden="1" w:unhideWhenUsed="1"/><w:lsdException w:name="header" w:semiHidden="1" w:unhideWhenUsed="1"/><w:lsdException w:name="footer" w:semiHidden="1" w:unhideWhenUsed="1"/><w:lsdException w:name="index heading" w:semiHidden="1" w:unhideWhenUsed="1"/><w:lsdException w:name="caption" w:semiHidden="1" w:uiPriority="0" w:unhideWhenUsed="1" w:qFormat="1"/><w:lsdException w:name="table of figures" w:semiHidden="1" w:unhideWhenUsed="1"/><w:lsdException w:name="envelope address" w:semiHidden="1" w:unhideWhenUsed="1"/><w:lsdException w:name="envelope return" w:semiHidden="1" w:unhideWhenUsed="1"/><w:lsdException w:name="footnote reference" w:semiHidden="1" w:unhideWhenUsed="1"/><w:lsdException w:name="annotation reference" w:semiHidden="1" w:unhideWhenUsed="1"/><w:lsdException w:name="line number" w:semiHidden="1" w:unhideWhenUsed="1"/><w:lsdException w:name="page number" w:semiHidden="1" w:unhideWhenUsed="1"/><w:lsdException w:name="endnote reference" w:semiHidden="1" w:unhideWhenUsed="1"/><w:lsdException w:name="endnote text" w:semiHidden="1" w:unhideWhenUsed="1"/><w:lsdException w:name="table of authorities" w:semiHidden="1" w:unhideWhenUsed="1"/><w:lsdException w:name="macro" w:semiHidden="1" w:unhideWhenUsed="1"/><w:lsdException w:name="toa heading" w:semiHidden="1" w:unhideWhenUsed="1"/><w:lsdException w:name="List" w:semiHidden="1" w:unhideWhenUsed="1"/><w:lsdException w:name="List Bullet" w:semiHidden="1" w:unhideWhenUsed="1"/><w:lsdException w:name="List Number" w:semiHidden="1" w:unhideWhenUsed="1"/><w:lsdException w:name="List 2" w:semiHidden="1" w:unhideWhenUsed="1"/><w:lsdException w:name="List 3" w:semiHidden="1" w:unhideWhenUsed="1"/><w:lsdException w:name="List 4" w:semiHidden="1" w:unhideWhenUsed="1"/><w:lsdException w:name="List 5" w:semiHidden="1" w:unhideWhenUsed="1"/><w:lsdException w:name="List Bullet 2" w:semiHidden="1" w:unhideWhenUsed="1"/><w:lsdException w:name="List Bullet 3" w:semiHidden="1" w:unhideWhenUsed="1"/><w:lsdException w:name="List Bullet 4" w:semiHidden="1" w:unhideWhenUsed="1"/><w:lsdException w:name="List Bullet 5" w:semiHidden="1" w:unhideWhenUsed="1"/><w:lsdException w:name="List Number 2" w:semiHidden="1" w:unhideWhenUsed="1"/><w:lsdException w:name="List Number 3" w:semiHidden="1" w:unhideWhenUsed="1"/><w:lsdException w:name="List Number 4" w:semiHidden="1" w:unhideWhenUsed="1"/><w:lsdException w:name="List Number 5" w:semiHidden="1" w:unhideWhenUsed="1"/><w:lsdException w:name="Title" w:uiPriority="10" w:qFormat="1"/><w:lsdException w:name="Closing" w:semiHidden="1" w:unhideWhenUsed="1"/><w:lsdException w:name="Signature" w:semiHidden="1" w:unhideWhenUsed="1"/><w:lsdException w:name="Default Paragraph Font" w:semiHidden="1" w:uiPriority="1" w:unhideWhenUsed="1"/><w:lsdException w:name="Body Text" w:semiHidden="1" w:unhideWhenUsed="1"/><w:lsdException w:name="Body Text Indent" w:semiHidden="1" w:unhideWhenUsed="1"/><w:lsdException w:name="List Continue" w:semiHidden="1" w:unhideWhenUsed="1"/><w:lsdException w:name="List Continue 2" w:semiHidden="1" w:unhideWhenUsed="1"/><w:lsdException w:name="List Continue 3" w:semiHidden="1" w:unhideWhenUsed="1"/><w:lsdException w:name="List Continue 4" w:semiHidden="1" w:unhideWhenUsed="1"/><w:lsdException w:name="List Continue 5" w:semiHidden="1" w:unhideWhenUsed="1"/><w:lsdException w:name="Message Header" w:semiHidden="1" w:unhideWhenUsed="1"/><w:lsdException w:name="Subtitle" w:uiPriority="11" w:qFormat="1"/><w:lsdException w:name="Salutation" w:semiHidden="1" w:unhideWhenUsed="1"/><w:lsdException w:name="Date" w:semiHidden="1" w:unhideWhenUsed="1"/><w:lsdException w:name="Body Text First Indent" w:semiHidden="1" w:unhideWhenUsed="1"/><w:lsdException w:name="Body Text First Indent 2" w:semiHidden="1" w:unhideWhenUsed="1"/><w:lsdException w:name="Note Heading" w:semiHidden="1" w:unhideWhenUsed="1"/><w:lsdException w:name="Body Text 2" w:semiHidden="1" w:unhideWhenUsed="1"/><w:lsdException w:name="Body Text 3" w:semiHidden="1" w:unhideWhenUsed="1"/><w:lsdException w:name="Body Text Indent 2" w:semiHidden="1" w:unhideWhenUsed="1"/><w:lsdException w:name="Body Text Indent 3" w:semiHidden="1" w:unhideWhenUsed="1"/><w:lsdException w:name="Block Text" w:semiHidden="1" w:unhideWhenUsed="1"/><w:lsdException w:name="Hyperlink" w:semiHidden="1" w:unhideWhenUsed="1"/><w:lsdException w:name="FollowedHyperlink" w:semiHidden="1" w:unhideWhenUsed="1"/><w:lsdException w:name="Strong" w:uiPriority="22" w:qFormat="1"/><w:lsdException w:name="Emphasis" w:uiPriority="20" w:qFormat="1"/><w:lsdException w:name="Document Map" w:semiHidden="1" w:unhideWhenUsed="1"/><w:lsdException w:name="Plain Text" w:semiHidden="1" w:unhideWhenUsed="1"/><w:lsdException w:name="E-mail Signature" w:semiHidden="1" w:unhideWhenUsed="1"/><w:lsdException w:name="HTML Top of Form" w:semiHidden="1" w:unhideWhenUsed="1"/><w:lsdException w:name="HTML Bottom of Form" w:semiHidden="1" w:unhideWhenUsed="1"/><w:lsdException w:name="Normal (Web)" w:semiHidden="1" w:unhideWhenUsed="1"/><w:lsdException w:name="HTML Acronym" w:semiHidden="1" w:unhideWhenUsed="1"/><w:lsdException w:name="HTML Address" w:semiHidden="1" w:unhideWhenUsed="1"/><w:lsdException w:name="HTML Cite" w:semiHidden="1" w:unhideWhenUsed="1"/><w:lsdException w:name="HTML Code" w:semiHidden="1" w:unhideWhenUsed="1"/><w:lsdException w:name="HTML Definition" w:semiHidden="1" w:unhideWhenUsed="1"/><w:lsdException w:name="HTML Keyboard" w:semiHidden="1" w:unhideWhenUsed="1"/><w:lsdException w:name="HTML Preformatted" w:semiHidden="1" w:unhideWhenUsed="1"/><w:lsdException w:name="HTML Sample" w:semiHidden="1" w:unhideWhenUsed="1"/><w:lsdException w:name="HTML Typewriter" w:semiHidden="1" w:unhideWhenUsed="1"/><w:lsdException w:name="HTML Variable" w:semiHidden="1" w:unhideWhenUsed="1"/><w:lsdException w:name="annotation subject" w:semiHidden="1" w:unhideWhenUsed="1"/><w:lsdException w:name="No List" w:semiHidden="1" w:unhideWhenUsed="1"/><w:lsdException w:name="Outline List 1" w:semiHidden="1" w:unhideWhenUsed="1"/><w:lsdException w:name="Outline List 2" w:semiHidden="1" w:unhideWhenUsed="1"/><w:lsdException w:name="Outline List 3" w:semiHidden="1" w:unhideWhenUsed="1"/><w:lsdException w:name="Table Simple 1" w:semiHidden="1" w:unhideWhenUsed="1"/><w:lsdException w:name="Table Simple 2" w:semiHidden="1" w:unhideWhenUsed="1"/><w:lsdException w:name="Table Simple 3" w:semiHidden="1" w:unhideWhenUsed="1"/><w:lsdException w:name="Table Classic 1" w:semiHidden="1" w:unhideWhenUsed="1"/><w:lsdException w:name="Table Classic 2" w:semiHidden="1" w:unhideWhenUsed="1"/><w:lsdException w:name="Table Classic 3" w:semiHidden="1" w:unhideWhenUsed="1"/><w:lsdException w:name="Table Classic 4" w:semiHidden="1" w:unhideWhenUsed="1"/><w:lsdException w:name="Table Colorful 1" w:semiHidden="1" w:unhideWhenUsed="1"/><w:lsdException w:name="Table Colorful 2" w:semiHidden="1" w:unhideWhenUsed="1"/><w:lsdException w:name="Table Colorful 3" w:semiHidden="1" w:unhideWhenUsed="1"/><w:lsdException w:name="Table Columns 1" w:semiHidden="1" w:unhideWhenUsed="1"/><w:lsdException w:name="Table Columns 2" w:semiHidden="1" w:unhideWhenUsed="1"/><w:lsdException w:name="Table Columns 3" w:semiHidden="1" w:unhideWhenUsed="1"/><w:lsdException w:name="Table Columns 4" w:semiHidden="1" w:unhideWhenUsed="1"/><w:lsdException w:name="Table Columns 5" w:semiHidden="1" w:unhideWhenUsed="1"/><w:lsdException w:name="Table Grid 1" w:semiHidden="1" w:unhideWhenUsed="1"/><w:lsdException w:name="Table Grid 2" w:semiHidden="1" w:unhideWhenUsed="1"/><w:lsdException w:name="Table Grid 3" w:semiHidden="1" w:unhideWhenUsed="1"/><w:lsdException w:name="Table Grid 4" w:semiHidden="1" w:unhideWhenUsed="1"/><w:lsdException w:name="Table Grid 5" w:semiHidden="1" w:unhideWhenUsed="1"/><w:lsdException w:name="Table Grid 6" w:semiHidden="1" w:unhideWhenUsed="1"/><w:lsdException w:name="Table Grid 7" w:semiHidden="1" w:unhideWhenUsed="1"/><w:lsdException w:name="Table Grid 8" w:semiHidden="1" w:unhideWhenUsed="1"/><w:lsdException w:name="Table List 1" w:semiHidden="1" w:unhideWhenUsed="1"/><w:lsdException w:name="Table List 2" w:semiHidden="1" w:unhideWhenUsed="1"/><w:lsdException w:name="Table List 3" w:semiHidden="1" w:unhideWhenUsed="1"/><w:lsdException w:name="Table List 4" w:semiHidden="1" w:unhideWhenUsed="1"/><w:lsdException w:name="Table List 5" w:semiHidden="1" w:unhideWhenUsed="1"/><w:lsdException w:name="Table List 6" w:semiHidden="1" w:unhideWhenUsed="1"/><w:lsdException w:name="Table List 7" w:semiHidden="1" w:unhideWhenUsed="1"/><w:lsdException w:name="Table List 8" w:semiHidden="1" w:unhideWhenUsed="1"/><w:lsdException w:name="Table 3D effects 1" w:semiHidden="1" w:unhideWhenUsed="1"/><w:lsdException w:name="Table 3D effects 2" w:semiHidden="1" w:unhideWhenUsed="1"/><w:lsdException w:name="Table 3D effects 3" w:semiHidden="1" w:unhideWhenUsed="1"/><w:lsdException w:name="Table Contemporary" w:semiHidden="1" w:unhideWhenUsed="1"/><w:lsdException w:name="Table Elegant" w:semiHidden="1" w:unhideWhenUsed="1"/><w:lsdException w:name="Table Professional" w:semiHidden="1" w:unhideWhenUsed="1"/><w:lsdException w:name="Table Subtle 1" w:semiHidden="1" w:unhideWhenUsed="1"/><w:lsdException w:name="Table Subtle 2" w:semiHidden="1" w:unhideWhenUsed="1"/><w:lsdException w:name="Table Web 1" w:semiHidden="1" w:unhideWhenUsed="1"/><w:lsdException w:name="Table Web 3" w:semiHidden="1" w:unhideWhenUsed="1"/><w:lsdException w:name="Balloon Text" w:semiHidden="1" w:unhideWhenUsed="1"/><w:lsdException w:name="Table Grid" w:uiPriority="39"/><w:lsdException w:name="Placeholder Text" w:semiHidden="1"/><w:lsdException w:name="No Spacing" w:uiPriority="1" w:qFormat="1"/><w:lsdException w:name="Light Shading" w:uiPriority="60"/><w:lsdException w:name="Light List" w:uiPriority="61"/><w:lsdException w:name="Light Grid" w:uiPriority="62"/><w:lsdException w:name="Medium Shading 1" w:uiPriority="63"/><w:lsdException w:name="Medium Shading 2" w:uiPriority="64"/><w:lsdException w:name="Medium List 1" w:uiPriority="65"/><w:lsdException w:name="Medium List 2" w:uiPriority="66"/><w:lsdException w:name="Medium Grid 1" w:uiPriority="67"/><w:lsdException w:name="Medium Grid 2" w:uiPriority="68"/><w:lsdException w:name="Medium Grid 3" w:uiPriority="69"/><w:lsdException w:name="Dark List" w:uiPriority="70"/><w:lsdException w:name="Colorful Shading" w:uiPriority="71"/><w:lsdException w:name="Colorful List" w:uiPriority="72"/><w:lsdException w:name="Colorful Grid" w:uiPriority="73"/><w:lsdException w:name="Light Shading Accent 1" w:uiPriority="60"/><w:lsdException w:name="Light List Accent 1" w:uiPriority="61"/><w:lsdException w:name="Light Grid Accent 1" w:uiPriority="62"/><w:lsdException w:name="Medium Shading 1 Accent 1" w:uiPriority="63"/><w:lsdException w:name="Medium Shading 2 Accent 1" w:uiPriority="64"/><w:lsdException w:name="Medium List 1 Accent 1" w:uiPriority="65"/><w:lsdException w:name="Revision" w:semiHidden="1"/><w:lsdException w:name="List Paragraph" w:uiPriority="34" w:qFormat="1"/><w:lsdException w:name="Quote" w:uiPriority="29" w:qFormat="1"/><w:lsdException w:name="Intense Quote" w:uiPriority="30" w:qFormat="1"/><w:lsdException w:name="Medium List 2 Accent 1" w:uiPriority="66"/><w:lsdException w:name="Medium Grid 1 Accent 1" w:uiPriority="67"/><w:lsdException w:name="Medium Grid 2 Accent 1" w:uiPriority="68"/><w:lsdException w:name="Medium Grid 3 Accent 1" w:uiPriority="69"/><w:lsdException w:name="Dark List Accent 1" w:uiPriority="70"/><w:lsdException w:name="Colorful Shading Accent 1" w:uiPriority="71"/><w:lsdException w:name="Colorful List Accent 1" w:uiPriority="72"/><w:lsdException w:name="Colorful Grid Accent 1" w:uiPriority="73"/><w:lsdException w:name="Light Shading Accent 2" w:uiPriority="60"/><w:lsdException w:name="Light List Accent 2" w:uiPriority="61"/><w:lsdException w:name="Light Grid Accent 2" w:uiPriority="62"/><w:lsdException w:name="Medium Shading 1 Accent 2" w:uiPriority="63"/><w:lsdException w:name="Medium Shading 2 Accent 2" w:uiPriority="64"/><w:lsdException w:name="Medium List 1 Accent 2" w:uiPriority="65"/><w:lsdException w:name="Medium List 2 Accent 2" w:uiPriority="66"/><w:lsdException w:name="Medium Grid 1 Accent 2" w:uiPriority="67"/><w:lsdException w:name="Medium Grid 2 Accent 2" w:uiPriority="68"/><w:lsdException w:name="Medium Grid 3 Accent 2" w:uiPriority="69"/><w:lsdException w:name="Dark List Accent 2" w:uiPriority="70"/><w:lsdException w:name="Colorful Shading Accent 2" w:uiPriority="71"/><w:lsdException w:name="Colorful List Accent 2" w:uiPriority="72"/><w:lsdException w:name="Colorful Grid Accent 2" w:uiPriority="73"/><w:lsdException w:name="Light Shading Accent 3" w:uiPriority="60"/><w:lsdException w:name="Light List Accent 3" w:uiPriority="61"/><w:lsdException w:name="Light Grid Accent 3" w:uiPriority="62"/><w:lsdException w:name="Medium Shading 1 Accent 3" w:uiPriority="63"/><w:lsdException w:name="Medium Shading 2 Accent 3" w:uiPriority="64"/><w:lsdException w:name="Medium List 1 Accent 3" w:uiPriority="65"/><w:lsdException w:name="Medium List 2 Accent 3" w:uiPriority="66"/><w:lsdException w:name="Medium Grid 1 Accent 3" w:uiPriority="67"/><w:lsdException w:name="Medium Grid 2 Accent 3" w:uiPriority="68"/><w:lsdException w:name="Medium Grid 3 Accent 3" w:uiPriority="69"/><w:lsdException w:name="Dark List Accent 3" w:uiPriority="70"/><w:lsdException w:name="Colorful Shading Accent 3" w:uiPriority="71"/><w:lsdException w:name="Colorful List Accent 3" w:uiPriority="72"/><w:lsdException w:name="Colorful Grid Accent 3" w:uiPriority="73"/><w:lsdException w:name="Light Shading Accent 4" w:uiPriority="60"/><w:lsdException w:name="Light List Accent 4" w:uiPriority="61"/><w:lsdException w:name="Light Grid Accent 4" w:uiPriority="62"/><w:lsdException w:name="Medium Shading 1 Accent 4" w:uiPriority="63"/><w:lsdException w:name="Medium Shading 2 Accent 4" w:uiPriority="64"/><w:lsdException w:name="Medium List 1 Accent 4" w:uiPriority="65"/><w:lsdException w:name="Medium List 2 Accent 4" w:uiPriority="66"/><w:lsdException w:name="Medium Grid 1 Accent 4" w:uiPriority="67"/><w:lsdException w:name="Medium Grid 2 Accent 4" w:uiPriority="68"/><w:lsdException w:name="Medium Grid 3 Accent 4" w:uiPriority="69"/><w:lsdException w:name="Dark List Accent 4" w:uiPriority="70"/><w:lsdException w:name="Colorful Shading Accent 4" w:uiPriority="71"/><w:lsdException w:name="Colorful List Accent 4" w:uiPriority="72"/><w:lsdException w:name="Colorful Grid Accent 4" w:uiPriority="73"/><w:lsdException w:name="Light Shading Accent 5" w:uiPriority="60"/><w:lsdException w:name="Light List Accent 5" w:uiPriority="61"/><w:lsdException w:name="Light Grid Accent 5" w:uiPriority="62"/><w:lsdException w:name="Medium Shading 1 Accent 5" w:uiPriority="63"/><w:lsdException w:name="Medium Shading 2 Accent 5" w:uiPriority="64"/><w:lsdException w:name="Medium List 1 Accent 5" w:uiPriority="65"/><w:lsdException w:name="Medium List 2 Accent 5" w:uiPriority="66"/><w:lsdException w:name="Medium Grid 1 Accent 5" w:uiPriority="67"/><w:lsdException w:name="Medium Grid 2 Accent 5" w:uiPriority="68"/><w:lsdException w:name="Medium Grid 3 Accent 5" w:uiPriority="69"/><w:lsdException w:name="Dark List Accent 5" w:uiPriority="70"/><w:lsdException w:name="Colorful Shading Accent 5" w:uiPriority="71"/><w:lsdException w:name="Colorful List Accent 5" w:uiPriority="72"/><w:lsdException w:name="Colorful Grid Accent 5" w:uiPriority="73"/><w:lsdException w:name="Light Shading Accent 6" w:uiPriority="60"/><w:lsdException w:name="Light List Accent 6" w:uiPriority="61"/><w:lsdException w:name="Light Grid Accent 6" w:uiPriority="62"/><w:lsdException w:name="Medium Shading 1 Accent 6" w:uiPriority="63"/><w:lsdException w:name="Medium Shading 2 Accent 6" w:uiPriority="64"/><w:lsdException w:name="Medium List 1 Accent 6" w:uiPriority="65"/><w:lsdException w:name="Medium List 2 Accent 6" w:uiPriority="66"/><w:lsdException w:name="Medium Grid 1 Accent 6" w:uiPriority="67"/><w:lsdException w:name="Medium Grid 2 Accent 6" w:uiPriority="68"/><w:lsdException w:name="Medium Grid 3 Accent 6" w:uiPriority="69"/><w:lsdException w:name="Dark List Accent 6" w:uiPriority="70"/><w:lsdException w:name="Colorful Shading Accent 6" w:uiPriority="71"/><w:lsdException w:name="Colorful List Accent 6" w:uiPriority="72"/><w:lsdException w:name="Colorful Grid Accent 6" w:uiPriority="73"/><w:lsdException w:name="Subtle Emphasis" w:uiPriority="19" w:qFormat="1"/><w:lsdException w:name="Intense Emphasis" w:uiPriority="21" w:qFormat="1"/><w:lsdException w:name="Subtle Reference" w:uiPriority="31" w:qFormat="1"/><w:lsdException w:name="Intense Reference" w:uiPriority="32" w:qFormat="1"/><w:lsdException w:name="Book Title" w:uiPriority="33" w:qFormat="1"/><w:lsdException w:name="Bibliography" w:semiHidden="1" w:uiPriority="37" w:unhideWhenUsed="1"/><w:lsdException w:name="TOC Heading" w:semiHidden="1" w:uiPriority="39" w:unhideWhenUsed="1" w:qFormat="1"/><w:lsdException w:name="Plain Table 1" w:uiPriority="41"/><w:lsdException w:name="Plain Table 2" w:uiPriority="42"/><w:lsdException w:name="Plain Table 3" w:uiPriority="43"/><w:lsdException w:name="Plain Table 4" w:uiPriority="44"/><w:lsdException w:name="Plain Table 5" w:uiPriority="45"/><w:lsdException w:name="Grid Table Light" w:uiPriority="40"/><w:lsdException w:name="Grid Table 1 Light" w:uiPriority="46"/><w:lsdException w:name="Grid Table 2" w:uiPriority="47"/><w:lsdException w:name="Grid Table 3" w:uiPriority="48"/><w:lsdException w:name="Grid Table 4" w:uiPriority="49"/><w:lsdException w:name="Grid Table 5 Dark" w:uiPriority="50"/><w:lsdException w:name="Grid Table 6 Colorful" w:uiPriority="51"/><w:lsdException w:name="Grid Table 7 Colorful" w:uiPriority="52"/><w:lsdException w:name="Grid Table 1 Light Accent 1" w:uiPriority="46"/><w:lsdException w:name="Grid Table 2 Accent 1" w:uiPriority="47"/><w:lsdException w:name="Grid Table 3 Accent 1" w:uiPriority="48"/><w:lsdException w:name="Grid Table 4 Accent 1" w:uiPriority="49"/><w:lsdException w:name="Grid Table 5 Dark Accent 1" w:uiPriority="50"/><w:lsdException w:name="Grid Table 6 Colorful Accent 1" w:uiPriority="51"/><w:lsdException w:name="Grid Table 7 Colorful Accent 1" w:uiPriority="52"/><w:lsdException w:name="Grid Table 1 Light Accent 2" w:uiPriority="46"/><w:lsdException w:name="Grid Table 2 Accent 2" w:uiPriority="47"/><w:lsdException w:name="Grid Table 3 Accent 2" w:uiPriority="48"/><w:lsdException w:name="Grid Table 4 Accent 2" w:uiPriority="49"/><w:lsdException w:name="Grid Table 5 Dark Accent 2" w:uiPriority="50"/><w:lsdException w:name="Grid Table 6 Colorful Accent 2" w:uiPriority="51"/><w:lsdException w:name="Grid Table 7 Colorful Accent 2" w:uiPriority="52"/><w:lsdException w:name="Grid Table 1 Light Accent 3" w:uiPriority="46"/><w:lsdException w:name="Grid Table 2 Accent 3" w:uiPriority="47"/><w:lsdException w:name="Grid Table 3 Accent 3" w:uiPriority="48"/><w:lsdException w:name="Grid Table 4 Accent 3" w:uiPriority="49"/><w:lsdException w:name="Grid Table 5 Dark Accent 3" w:uiPriority="50"/><w:lsdException w:name="Grid Table 6 Colorful Accent 3" w:uiPriority="51"/><w:lsdException w:name="Grid Table 7 Colorful Accent 3" w:uiPriority="52"/><w:lsdException w:name="Grid Table 1 Light Accent 4" w:uiPriority="46"/><w:lsdException w:name="Grid Table 2 Accent 4" w:uiPriority="47"/><w:lsdException w:name="Grid Table 3 Accent 4" w:uiPriority="48"/><w:lsdException w:name="Grid Table 4 Accent 4" w:uiPriority="49"/><w:lsdException w:name="Grid Table 5 Dark Accent 4" w:uiPriority="50"/><w:lsdException w:name="Grid Table 6 Colorful Accent 4" w:uiPriority="51"/><w:lsdException w:name="Grid Table 7 Colorful Accent 4" w:uiPriority="52"/><w:lsdException w:name="Grid Table 1 Light Accent 5" w:uiPriority="46"/><w:lsdException w:name="Grid Table 2 Accent 5" w:uiPriority="47"/><w:lsdException w:name="Grid Table 3 Accent 5" w:uiPriority="48"/><w:lsdException w:name="Grid Table 4 Accent 5" w:uiPriority="49"/><w:lsdException w:name="Grid Table 5 Dark Accent 5" w:uiPriority="50"/><w:lsdException w:name="Grid Table 6 Colorful Accent 5" w:uiPriority="51"/><w:lsdException w:name="Grid Table 7 Colorful Accent 5" w:uiPriority="52"/><w:lsdException w:name="Grid Table 1 Light Accent 6" w:uiPriority="46"/><w:lsdException w:name="Grid Table 2 Accent 6" w:uiPriority="47"/><w:lsdException w:name="Grid Table 3 Accent 6" w:uiPriority="48"/><w:lsdException w:name="Grid Table 4 Accent 6" w:uiPriority="49"/><w:lsdException w:name="Grid Table 5 Dark Accent 6" w:uiPriority="50"/><w:lsdException w:name="Grid Table 6 Colorful Accent 6" w:uiPriority="51"/><w:lsdException w:name="Grid Table 7 Colorful Accent 6" w:uiPriority="52"/><w:lsdException w:name="List Table 1 Light" w:uiPriority="46"/><w:lsdException w:name="List Table 2" w:uiPriority="47"/><w:lsdException w:name="List Table 3" w:uiPriority="48"/><w:lsdException w:name="List Table 4" w:uiPriority="49"/><w:lsdException w:name="List Table 5 Dark" w:uiPriority="50"/><w:lsdException w:name="List Table 6 Colorful" w:uiPriority="51"/><w:lsdException w:name="List Table 7 Colorful" w:uiPriority="52"/><w:lsdException w:name="List Table 1 Light Accent 1" w:uiPriority="46"/><w:lsdException w:name="List Table 2 Accent 1" w:uiPriority="47"/><w:lsdException w:name="List Table 3 Accent 1" w:uiPriority="48"/><w:lsdException w:name="List Table 4 Accent 1" w:uiPriority="49"/><w:lsdException w:name="List Table 5 Dark Accent 1" w:uiPriority="50"/><w:lsdException w:name="List Table 6 Colorful Accent 1" w:uiPriority="51"/><w:lsdException w:name="List Table 7 Colorful Accent 1" w:uiPriority="52"/><w:lsdException w:name="List Table 1 Light Accent 2" w:uiPriority="46"/><w:lsdException w:name="List Table 2 Accent 2" w:uiPriority="47"/><w:lsdException w:name="List Table 3 Accent 2" w:uiPriority="48"/><w:lsdException w:name="List Table 4 Accent 2" w:uiPriority="49"/><w:lsdException w:name="List Table 5 Dark Accent 2" w:uiPriority="50"/><w:lsdException w:name="List Table 6 Colorful Accent 2" w:uiPriority="51"/><w:lsdException w:name="List Table 7 Colorful Accent 2" w:uiPriority="52"/><w:lsdException w:name="List Table 1 Light Accent 3" w:uiPriority="46"/><w:lsdException w:name="List Table 2 Accent 3" w:uiPriority="47"/><w:lsdException w:name="List Table 3 Accent 3" w:uiPriority="48"/><w:lsdException w:name="List Table 4 Accent 3" w:uiPriority="49"/><w:lsdException w:name="List Table 5 Dark Accent 3" w:uiPriority="50"/><w:lsdException w:name="List Table 6 Colorful Accent 3" w:uiPriority="51"/><w:lsdException w:name="List Table 7 Colorful Accent 3" w:uiPriority="52"/><w:lsdException w:name="List Table 1 Light Accent 4" w:uiPriority="46"/><w:lsdException w:name="List Table 2 Accent 4" w:uiPriority="47"/><w:lsdException w:name="List Table 3 Accent 4" w:uiPriority="48"/><w:lsdException w:name="List Table 4 Accent 4" w:uiPriority="49"/><w:lsdException w:name="List Table 5 Dark Accent 4" w:uiPriority="50"/><w:lsdException w:name="List Table 6 Colorful Accent 4" w:uiPriority="51"/><w:lsdException w:name="List Table 7 Colorful Accent 4" w:uiPriority="52"/><w:lsdException w:name="List Table 1 Light Accent 5" w:uiPriority="46"/><w:lsdException w:name="List Table 2 Accent 5" w:uiPriority="47"/><w:lsdException w:name="List Table 3 Accent 5" w:uiPriority="48"/><w:lsdException w:name="List Table 4 Accent 5" w:uiPriority="49"/><w:lsdException w:name="List Table 5 Dark Accent 5" w:uiPriority="50"/><w:lsdException w:name="List Table 6 Colorful Accent 5" w:uiPriority="51"/><w:lsdException w:name="List Table 7 Colorful Accent 5" w:uiPriority="52"/><w:lsdException w:name="List Table 1 Light Accent 6" w:uiPriority="46"/><w:lsdException w:name="List Table 2 Accent 6" w:uiPriority="47"/><w:lsdException w:name="List Table 3 Accent 6" w:uiPriority="48"/><w:lsdException w:name="List Table 4 Accent 6" w:uiPriority="49"/><w:lsdException w:name="List Table 5 Dark Accent 6" w:uiPriority="50"/><w:lsdException w:name="List Table 6 Colorful Accent 6" w:uiPriority="51"/><w:lsdException w:name="List Table 7 Colorful Accent 6" w:uiPriority="52"/><w:lsdException w:name="Mention" w:semiHidden="1" w:unhideWhenUsed="1"/><w:lsdException w:name="Smart Hyperlink" w:semiHidden="1" w:unhideWhenUsed="1"/><w:lsdException w:name="Hashtag" w:semiHidden="1" w:unhideWhenUsed="1"/><w:lsdException w:name="Unresolved Mention" w:semiHidden="1" w:unhideWhenUsed="1"/><w:lsdException w:name="Smart Link" w:semiHidden="1" w:unhideWhenUsed="1"/><w:lsdException w:name="Smart Link Error" w:semiHidden="1" w:unhideWhenUsed="1"/></w:latentStyles><w:style w:type="paragraph" w:default="1" w:styleId="Normal"><w:name w:val="Normal"/><w:qFormat/><w:rsid w:val="00CE081F"/></w:style><w:style w:type="paragraph" w:styleId="Heading1"><w:name w:val="heading 1"/><w:basedOn w:val="Normal"/><w:next w:val="Normal"/><w:link w:val="Heading1Char"/><w:uiPriority w:val="9"/><w:qFormat/><w:rsid w:val="00BE1F04"/><w:pPr><w:keepNext/><w:keepLines/><w:spacing w:before="240" w:after="0"/><w:outlineLvl w:val="0"/></w:pPr><w:rPr><w:rFonts w:ascii="Times New Roman" w:eastAsiaTheme="majorEastAsia" w:hAnsi="Times New Roman" w:cstheme="majorBidi"/><w:b/><w:color w:val="2F5496" w:themeColor="accent1" w:themeShade="BF"/><w:sz w:val="28"/><w:szCs w:val="32"/></w:rPr></w:style><w:style w:type="paragraph" w:styleId="Heading2"><w:name w:val="heading 2"/><w:basedOn w:val="Normal"/><w:next w:val="Normal"/><w:link w:val="Heading2Char"/><w:uiPriority w:val="9"/><w:unhideWhenUsed/><w:qFormat/><w:rsid w:val="00BE1F04"/><w:pPr><w:keepNext/><w:keepLines/><w:spacing w:before="280" w:after="240"/><w:outlineLvl w:val="1"/></w:pPr><w:rPr><w:rFonts w:ascii="Times New Roman" w:eastAsiaTheme="majorEastAsia" w:hAnsi="Times New Roman" w:cstheme="majorBidi"/><w:i/><w:color w:val="2F5496" w:themeColor="accent1" w:themeShade="BF"/><w:sz w:val="24"/><w:szCs w:val="26"/></w:rPr></w:style><w:style w:type="character" w:default="1" w:styleId="DefaultParagraphFont"><w:name w:val="Default Paragraph Font"/><w:uiPriority w:val="1"/><w:semiHidden/><w:unhideWhenUsed/></w:style><w:style w:type="table" w:default="1" w:styleId="TableNormal"><w:name w:val="Normal Table"/><w:uiPriority w:val="99"/><w:semiHidden/><w:unhideWhenUsed/><w:tblPr><w:tblInd w:w="0" w:type="dxa"/><w:tblCellMar><w:top w:w="0" w:type="dxa"/><w:left w:w="108" w:type="dxa"/><w:bottom w:w="0" w:type="dxa"/><w:right w:w="108" w:type="dxa"/></w:tblCellMar></w:tblPr></w:style><w:style w:type="numbering" w:default="1" w:styleId="NoList"><w:name w:val="No List"/><w:uiPriority w:val="99"/><w:semiHidden/><w:unhideWhenUsed/></w:style><w:style w:type="paragraph" w:customStyle="1" w:styleId="Style3"><w:name w:val="Style3"/><w:basedOn w:val="Heading2"/><w:link w:val="Style3Char"/><w:autoRedefine/><w:qFormat/><w:rsid w:val="00BE1F04"/><w:rPr><w:rFonts w:eastAsia="Times New Roman"/></w:rPr></w:style><w:style w:type="character" w:customStyle="1" w:styleId="Style3Char"><w:name w:val="Style3 Char"/><w:basedOn w:val="Heading2Char"/><w:link w:val="Style3"/><w:rsid w:val="00BE1F04"/><w:rPr><w:rFonts w:ascii="Times New Roman" w:eastAsia="Times New Roman" w:hAnsi="Times New Roman" w:cstheme="majorBidi"/><w:i/><w:color w:val="2F5496" w:themeColor="accent1" w:themeShade="BF"/><w:sz w:val="24"/><w:szCs w:val="26"/></w:rPr></w:style><w:style w:type="character" w:customStyle="1" w:styleId="Heading2Char"><w:name w:val="Heading 2 Char"/><w:basedOn w:val="DefaultParagraphFont"/><w:link w:val="Heading2"/><w:uiPriority w:val="9"/><w:rsid w:val="00BE1F04"/><w:rPr><w:rFonts w:ascii="Times New Roman" w:eastAsiaTheme="majorEastAsia" w:hAnsi="Times New Roman" w:cstheme="majorBidi"/><w:i/><w:color w:val="2F5496" w:themeColor="accent1" w:themeShade="BF"/><w:sz w:val="24"/><w:szCs w:val="26"/></w:rPr></w:style><w:style w:type="paragraph" w:customStyle="1" w:styleId="Style1"><w:name w:val="Style1"/><w:basedOn w:val="Heading1"/><w:qFormat/><w:rsid w:val="00BE1F04"/><w:rPr><w:b w:val="0"/></w:rPr></w:style><w:style w:type="character" w:customStyle="1" w:styleId="Heading1Char"><w:name w:val="Heading 1 Char"/><w:basedOn w:val="DefaultParagraphFont"/><w:link w:val="Heading1"/><w:uiPriority w:val="9"/><w:rsid w:val="00BE1F04"/><w:rPr><w:rFonts w:ascii="Times New Roman" w:eastAsiaTheme="majorEastAsia" w:hAnsi="Times New Roman" w:cstheme="majorBidi"/><w:b/><w:color w:val="2F5496" w:themeColor="accent1" w:themeShade="BF"/><w:sz w:val="28"/><w:szCs w:val="32"/></w:rPr></w:style><w:style w:type="paragraph" w:customStyle="1" w:styleId="Style2"><w:name w:val="Style2"/><w:basedOn w:val="Heading1"/><w:qFormat/><w:rsid w:val="00BE1F04"/><w:rPr><w:b w:val="0"/></w:rPr></w:style><w:style w:type="paragraph" w:customStyle="1" w:styleId="EndNoteBibliographyTitle"><w:name w:val="EndNote Bibliography Title"/><w:basedOn w:val="Normal"/><w:link w:val="EndNoteBibliographyTitleChar"/><w:rsid w:val="00BE1F04"/><w:pPr><w:spacing w:after="0"/><w:jc w:val="center"/></w:pPr><w:rPr><w:rFonts w:ascii="Calibri" w:hAnsi="Calibri" w:cs="Calibri"/><w:noProof/></w:rPr></w:style><w:style w:type="character" w:customStyle="1" w:styleId="EndNoteBibliographyTitleChar"><w:name w:val="EndNote Bibliography Title Char"/><w:basedOn w:val="DefaultParagraphFont"/><w:link w:val="EndNoteBibliographyTitle"/><w:rsid w:val="00BE1F04"/><w:rPr><w:rFonts w:ascii="Calibri" w:hAnsi="Calibri" w:cs="Calibri"/><w:noProof/></w:rPr></w:style><w:style w:type="paragraph" w:customStyle="1" w:styleId="EndNoteBibliography"><w:name w:val="EndNote Bibliography"/><w:basedOn w:val="Normal"/><w:link w:val="EndNoteBibliographyChar"/><w:rsid w:val="00BE1F04"/><w:pPr><w:spacing w:line="240" w:lineRule="auto"/></w:pPr><w:rPr><w:rFonts w:ascii="Calibri" w:hAnsi="Calibri" w:cs="Calibri"/><w:noProof/></w:rPr></w:style><w:style w:type="character" w:customStyle="1" w:styleId="EndNoteBibliographyChar"><w:name w:val="EndNote Bibliography Char"/><w:basedOn w:val="DefaultParagraphFont"/><w:link w:val="EndNoteBibliography"/><w:rsid w:val="00BE1F04"/><w:rPr><w:rFonts w:ascii="Calibri" w:hAnsi="Calibri" w:cs="Calibri"/><w:noProof/></w:rPr></w:style><w:style w:type="paragraph" w:customStyle="1" w:styleId="BodyText12"><w:name w:val="Body Text 12"/><w:link w:val="BodyText12Char"/><w:qFormat/><w:rsid w:val="00BE1F04"/><w:pPr><w:spacing w:after="240" w:line="264" w:lineRule="auto"/><w:jc w:val="both"/></w:pPr><w:rPr><w:sz w:val="24"/></w:rPr></w:style><w:style w:type="character" w:customStyle="1" w:styleId="BodyText12Char"><w:name w:val="Body Text 12 Char"/><w:basedOn w:val="DefaultParagraphFont"/><w:link w:val="BodyText12"/><w:locked/><w:rsid w:val="00BE1F04"/><w:rPr><w:sz w:val="24"/></w:rPr></w:style><w:style w:type="character" w:customStyle="1" w:styleId="eop"><w:name w:val="eop"/><w:basedOn w:val="DefaultParagraphFont"/><w:rsid w:val="00BE1F04"/></w:style><w:style w:type="character" w:customStyle="1" w:styleId="normaltextrun"><w:name w:val="normaltextrun"/><w:basedOn w:val="DefaultParagraphFont"/><w:rsid w:val="00BE1F04"/></w:style><w:style w:type="paragraph" w:styleId="CommentText"><w:name w:val="annotation text"/><w:basedOn w:val="Normal"/><w:link w:val="CommentTextChar"/><w:uiPriority w:val="99"/><w:semiHidden/><w:unhideWhenUsed/><w:rsid w:val="00BE1F04"/><w:pPr><w:spacing w:line="240" w:lineRule="auto"/></w:pPr><w:rPr><w:sz w:val="20"/><w:szCs w:val="20"/></w:rPr></w:style><w:style w:type="character" w:customStyle="1" w:styleId="CommentTextChar"><w:name w:val="Comment Text Char"/><w:basedOn w:val="DefaultParagraphFont"/><w:link w:val="CommentText"/><w:uiPriority w:val="99"/><w:semiHidden/><w:rsid w:val="00BE1F04"/><w:rPr><w:sz w:val="20"/><w:szCs w:val="20"/></w:rPr></w:style><w:style w:type="paragraph" w:styleId="Caption"><w:name w:val="caption"/><w:next w:val="Normal"/><w:semiHidden/><w:unhideWhenUsed/><w:qFormat/><w:rsid w:val="00BE1F04"/><w:pPr><w:keepNext/><w:tabs><w:tab w:val="left" w:pos="1152"/></w:tabs><w:spacing w:before="60" w:after="60" w:line="240" w:lineRule="auto"/><w:ind w:left="1152" w:hanging="1152"/></w:pPr><w:rPr><w:rFonts w:ascii="Times New Roman" w:eastAsia="SimSun" w:hAnsi="Times New Roman" w:cs="Times New Roman"/><w:b/><w:bCs/><w:sz w:val="20"/><w:szCs w:val="18"/></w:rPr></w:style><w:style w:type="character" w:styleId="CommentReference"><w:name w:val="annotation reference"/><w:basedOn w:val="DefaultParagraphFont"/><w:uiPriority w:val="99"/><w:semiHidden/><w:unhideWhenUsed/><w:rsid w:val="00BE1F04"/><w:rPr><w:sz w:val="16"/><w:szCs w:val="16"/></w:rPr></w:style><w:style w:type="character" w:styleId="Hyperlink"><w:name w:val="Hyperlink"/><w:basedOn w:val="DefaultParagraphFont"/><w:uiPriority w:val="99"/><w:unhideWhenUsed/><w:rsid w:val="00BE1F04"/><w:rPr><w:color w:val="0000FF"/><w:u w:val="single"/></w:rPr></w:style><w:style w:type="paragraph" w:styleId="CommentSubject"><w:name w:val="annotation subject"/><w:basedOn w:val="CommentText"/><w:next w:val="CommentText"/><w:link w:val="CommentSubjectChar"/><w:uiPriority w:val="99"/><w:semiHidden/><w:unhideWhenUsed/><w:rsid w:val="00BE1F04"/><w:rPr><w:b/><w:bCs/></w:rPr></w:style><w:style w:type="character" w:customStyle="1" w:styleId="CommentSubjectChar"><w:name w:val="Comment Subject Char"/><w:basedOn w:val="CommentTextChar"/><w:link w:val="CommentSubject"/><w:uiPriority w:val="99"/><w:semiHidden/><w:rsid w:val="00BE1F04"/><w:rPr><w:b/><w:bCs/><w:sz w:val="20"/><w:szCs w:val="20"/></w:rPr></w:style><w:style w:type="paragraph" w:styleId="BalloonText"><w:name w:val="Balloon Text"/><w:basedOn w:val="Normal"/><w:link w:val="BalloonTextChar"/><w:uiPriority w:val="99"/><w:semiHidden/><w:unhideWhenUsed/><w:rsid w:val="00BE1F04"/><w:pPr><w:spacing w:after="0" w:line="240" w:lineRule="auto"/></w:pPr><w:rPr><w:rFonts w:ascii="Segoe UI" w:hAnsi="Segoe UI" w:cs="Segoe UI"/><w:sz w:val="18"/><w:szCs w:val="18"/></w:rPr></w:style><w:style w:type="character" w:customStyle="1" w:styleId="BalloonTextChar"><w:name w:val="Balloon Text Char"/><w:basedOn w:val="DefaultParagraphFont"/><w:link w:val="BalloonText"/><w:uiPriority w:val="99"/><w:semiHidden/><w:rsid w:val="00BE1F04"/><w:rPr><w:rFonts w:ascii="Segoe UI" w:hAnsi="Segoe UI" w:cs="Segoe UI"/><w:sz w:val="18"/><w:szCs w:val="18"/></w:rPr></w:style><w:style w:type="paragraph" w:styleId="ListParagraph"><w:name w:val="List Paragraph"/><w:basedOn w:val="Normal"/><w:uiPriority w:val="34"/><w:qFormat/><w:rsid w:val="00BE1F04"/><w:pPr><w:spacing w:after="0" w:line="240" w:lineRule="auto"/><w:ind w:left="720"/></w:pPr><w:rPr><w:rFonts w:ascii="Calibri" w:hAnsi="Calibri" w:cs="Calibri"/></w:rPr></w:style><w:style w:type="character" w:styleId="UnresolvedMention"><w:name w:val="Unresolved Mention"/><w:basedOn w:val="DefaultParagraphFont"/><w:uiPriority w:val="99"/><w:semiHidden/><w:unhideWhenUsed/><w:rsid w:val="00BE1F04"/><w:rPr><w:color w:val="605E5C"/><w:shd w:val="clear" w:color="auto" w:fill="E1DFDD"/></w:rPr></w:style><w:style w:type="table" w:styleId="TableGrid"><w:name w:val="Table Grid"/><w:basedOn w:val="TableNormal"/><w:uiPriority w:val="39"/><w:rsid w:val="00CE081F"/><w:pPr><w:spacing w:after="0" w:line="240" w:lineRule="auto"/></w:pPr><w:rPr><w:lang w:val="en-IN"/></w:rPr><w:tblPr><w:tblBorders><w:top w:val="single" w:sz="4" w:space="0" w:color="auto"/><w:left w:val="single" w:sz="4" w:space="0" w:color="auto"/><w:bottom w:val="single" w:sz="4" w:space="0" w:color="auto"/><w:right w:val="single" w:sz="4" w:space="0" w:color="auto"/><w:insideH w:val="single" w:sz="4" w:space="0" w:color="auto"/><w:insideV w:val="single" w:sz="4" w:space="0" w:color="auto"/></w:tblBorders></w:tblPr></w:style></w:styles></pkg:xmlData></pkg:part><pkg:part pkg:name="/word/webSettings.xml" pkg:contentType="application/vnd.openxmlformats-officedocument.wordprocessingml.webSettings+xml"><pkg:xmlData><w:webSettings xmlns:mc="http://schemas.openxmlformats.org/markup-compatibility/2006" xmlns:r="http://schemas.openxmlformats.org/officeDocument/2006/relationships" xmlns:w="http://schemas.openxmlformats.org/wordprocessingml/2006/main" xmlns:w14="http://schemas.microsoft.com/office/word/2010/wordml" xmlns:w15="http://schemas.microsoft.com/office/word/2012/wordml" xmlns:w16cid="http://schemas.microsoft.com/office/word/2016/wordml/cid" xmlns:w16se="http://schemas.microsoft.com/office/word/2015/wordml/symex" mc:Ignorable="w14 w15 w16se w16cid"><w:optimizeForBrowser/><w:allowPNG/></w:webSettings></pkg:xmlData></pkg:part><pkg:part pkg:name="/word/fontTable.xml" pkg:contentType="application/vnd.openxmlformats-officedocument.wordprocessingml.fontTable+xml"><pkg:xmlData><w:fonts xmlns:mc="http://schemas.openxmlformats.org/markup-compatibility/2006" xmlns:r="http://schemas.openxmlformats.org/officeDocument/2006/relationships" xmlns:w="http://schemas.openxmlformats.org/wordprocessingml/2006/main" xmlns:w14="http://schemas.microsoft.com/office/word/2010/wordml" xmlns:w15="http://schemas.microsoft.com/office/word/2012/wordml" xmlns:w16cid="http://schemas.microsoft.com/office/word/2016/wordml/cid" xmlns:w16se="http://schemas.microsoft.com/office/word/2015/wordml/symex" mc:Ignorable="w14 w15 w16se w16cid"><w:font w:name="Calibri"><w:panose1 w:val="020F0502020204030204"/><w:charset w:val="00"/><w:family w:val="swiss"/><w:pitch w:val="variable"/><w:sig w:usb0="E0002EFF" w:usb1="C000247B" w:usb2="00000009" w:usb3="00000000" w:csb0="000001FF" w:csb1="00000000"/></w:font><w:font w:name="Times New Roman"><w:panose1 w:val="02020603050405020304"/><w:charset w:val="00"/><w:family w:val="roman"/><w:pitch w:val="variable"/><w:sig w:usb0="E0002EFF" w:usb1="C000785B" w:usb2="00000009" w:usb3="00000000" w:csb0="000001FF" w:csb1="00000000"/></w:font><w:font w:name="SimSun"><w:altName w:val="宋体"/><w:panose1 w:val="02010600030101010101"/><w:charset w:val="86"/><w:family w:val="auto"/><w:pitch w:val="variable"/><w:sig w:usb0="00000003" w:usb1="288F0000" w:usb2="00000016" w:usb3="00000000" w:csb0="00040001" w:csb1="00000000"/></w:font><w:font w:name="Segoe UI"><w:panose1 w:val="020B0502040204020203"/><w:charset w:val="00"/><w:family w:val="swiss"/><w:pitch w:val="variable"/><w:sig w:usb0="E4002EFF" w:usb1="C000E47F" w:usb2="00000009" w:usb3="00000000" w:csb0="000001FF" w:csb1="00000000"/></w:font><w:font w:name="Calibri Light"><w:panose1 w:val="020F0302020204030204"/><w:charset w:val="00"/><w:family w:val="swiss"/><w:pitch w:val="variable"/><w:sig w:usb0="E0002AFF" w:usb1="C000247B" w:usb2="00000009" w:usb3="00000000" w:csb0="000001FF" w:csb1="00000000"/></w:font></w:fonts></pkg:xmlData></pkg:part><pkg:part pkg:name="/docProps/core.xml" pkg:contentType="application/vnd.openxmlformats-package.core-properties+xml" pkg:padding="256"><pkg:xmlData><cp:coreProperties xmlns:cp="http://schemas.openxmlformats.org/package/2006/metadata/core-properties" xmlns:dc="http://purl.org/dc/elements/1.1/" xmlns:dcterms="http://purl.org/dc/terms/" xmlns:dcmitype="http://purl.org/dc/dcmitype/" xmlns:xsi="http://www.w3.org/2001/XMLSchema-instance"><dc:title/><dc:subject/><dc:creator>Virya, Gurpreet [JRDUS NON J&amp;J]</dc:creator><cp:keywords/><dc:description/><cp:lastModifiedBy>Philip, Leo</cp:lastModifiedBy><cp:revision>2</cp:revision><dcterms:created xsi:type="dcterms:W3CDTF">2020-06-18T15:10:00Z</dcterms:created><dcterms:modified xsi:type="dcterms:W3CDTF">2020-06-18T15:10:00Z</dcterms:modified></cp:coreProperties></pkg:xmlData></pkg:part><pkg:part pkg:name="/docProps/app.xml" pkg:contentType="application/vnd.openxmlformats-officedocument.extended-properties+xml" pkg:padding="256"><pkg:xmlData><Properties xmlns="http://schemas.openxmlformats.org/officeDocument/2006/extended-properties" xmlns:vt="http://schemas.openxmlformats.org/officeDocument/2006/docPropsVTypes"><Template>Normal.dotm</Template><TotalTime>0</TotalTime><Pages>2</Pages><Words>229</Words><Characters>1306</Characters><Application>Microsoft Office Word</Application><DocSecurity>0</DocSecurity><Lines>10</Lines><Paragraphs>3</Paragraphs><ScaleCrop>false</ScaleCrop><HeadingPairs><vt:vector size="2" baseType="variant"><vt:variant><vt:lpstr>Title</vt:lpstr></vt:variant><vt:variant><vt:i4>1</vt:i4></vt:variant></vt:vector></HeadingPairs><TitlesOfParts><vt:vector size="1" baseType="lpstr"><vt:lpstr/></vt:vector></TitlesOfParts><Company/><LinksUpToDate>false</LinksUpToDate><CharactersWithSpaces>1532</CharactersWithSpaces><SharedDoc>false</SharedDoc><HyperlinksChanged>false</HyperlinksChanged><AppVersion>16.0000</AppVersion></Properties></pkg:xmlData></pkg:part></pkg:package>
